# Supplementary material for: Crystal structure of poly[[{μ2-1,4-bis[(1H-imid­azol-1-yl)methyl]benzene}[μ6-5-(4-carboxylatophenoxy)isophthalato]-μ3-hydroxido-dicobalt(II)] 0.25-hydrate]
Source: Acta Crystallogr Sect E Struct Rep Online. 2014 Oct 29;70(Pt 11):m376–7. doi: 10.1107/S1600536814022806 (PMC4257313; doi:10.1107/S1600536814022806)
Supplement: Supplementary file 1 [file e-70-0m376-sup1.cif]

##############################################################################
#                                                                            #
# This CIF contains the data in a paper accepted for publication in          #
# Acta Crystallographica Section E. It conforms to the requirements of       #
# Notes for Authors for Acta Crystallographica Section E, and has been       #
# peer reviewed under the auspices of the IUCr Commission on Journals.       #
#                                                                            #
# Full details of the Crystallographic Information File format               #
# are given in the paper "The Crystallographic Information File (CIF):       #
# a New Standard Archive File for Crystallography" by S. R. Hall, F. H.      #
# Allen and I. D. Brown [Acta Cryst. (1991), A47, 655-685].                  #
#                                                                            #
# The current version of the core CIF dictionary is obtainable from          #
# ftp://ftp.iucr.org/pub/cif_core.dic.                                       #
#                                                                            #
# Software is freely available for graphical display of the structure(s)     #
# in this CIF. For information consult the CIF software page                 #
# http://www.iucr.org/resources/cif/software.                                #
#                                                                            #
# This file may be used for bona fide research purposes within the           #
# scientific community so long as proper attribution is given to the journal # 
# article from which it was obtained.                                        #
#                                                                            #
##############################################################################
data_I
_audit_creation_method     SHELXL-97
_database_code_depnum_ccdc_archive     'CCDC 1029647'
_chemical_name_systematic
;\
Poly[[{\m~2~-1,4-bis[(1<i>H</i>-imidazol-1-yl)methyl]benzene}[\m~6~-5-(4-\
carboxylatophenoxy)isophthalato]-\m~3~-hydroxido-dicobalt(II)] 0.25-hydrate]
;
_chemical_name_common     ?
_chemical_formula_moiety     'C29 H22 Co2 N4 O8, (O0.25 H0.5)'
_chemical_formula_sum     'C29 H22.5 Co2 N4 O8.25'
_chemical_formula_iupac     '[Co2 (C15 H7 O7) (OH) (C14 H14 N4)], 0.25 H2 O'
_chemical_formula_weight     676.87
_chemical_melting_point     ?
_symmetry_cell_setting     triclinic
_symmetry_space_group_name_H-M     'P -1'
_symmetry_space_group_name_Hall     '-P 1'
loop_
    _symmetry_equiv_pos_as_xyz
    'x, y, z'
    '-x, -y, -z'
_cell_length_a     10.7381(6)
_cell_length_b     10.7477(6)
_cell_length_c     13.5585(12)
_cell_angle_alpha     95.5960(10)
_cell_angle_beta     91.4970(10)
_cell_angle_gamma     118.7280(10)
_cell_volume     1360.85(16)
_cell_formula_units_Z     2
_cell_measurement_reflns_used     ?
_cell_measurement_theta_min     ?
_cell_measurement_theta_max     ?
_cell_measurement_temperature     173(2)
_exptl_crystal_description     'block'
_exptl_crystal_colour     'red'
_exptl_crystal_size_max     0.19
_exptl_crystal_size_mid     0.16
_exptl_crystal_size_min     0.15
_exptl_crystal_density_diffrn     1.651
_exptl_crystal_density_meas     ?
_exptl_crystal_density_method     'not measured'
_exptl_crystal_F_000     688
_exptl_absorpt_coefficient_mu     1.281
_exptl_absorpt_correction_type     multi-scan
_exptl_absorpt_process_details
;
(<i>SADABS</i>; Bruker, 2010)
;
_exptl_absorpt_correction_T_min     0.7929
_exptl_absorpt_correction_T_max     0.8311
_exptl_special_details     ?
_diffrn_ambient_temperature     173(2)
_diffrn_radiation_type     MoK\a
_diffrn_radiation_wavelength     0.71073
_diffrn_radiation_source     'fine-focus sealed tube'
_diffrn_radiation_monochromator     graphite
_diffrn_measurement_device_type     'Bruker APEXII CCD'
_diffrn_measurement_method     '\f and \w scans'
_diffrn_detector_area_resol_mean     ?
_diffrn_reflns_number     7626
_diffrn_reflns_av_R_equivalents     0.0244
_diffrn_reflns_av_sigmaI/netI     0.0500
_diffrn_reflns_theta_min     2.17
_diffrn_reflns_theta_max     26.07
_diffrn_reflns_theta_full     26.07
_diffrn_measured_fraction_theta_max     0.983
_diffrn_measured_fraction_theta_full     0.983
_diffrn_reflns_limit_h_min     -13
_diffrn_reflns_limit_h_max     7
_diffrn_reflns_limit_k_min     -12
_diffrn_reflns_limit_k_max     13
_diffrn_reflns_limit_l_min     -16
_diffrn_reflns_limit_l_max     15
_diffrn_standards_number     ?
_diffrn_standards_interval_count     ?
_diffrn_standards_interval_time     ?
_diffrn_standards_decay_%     ?
_refine_special_details
;
Refinement of <i>F</i>^2^ against ALL reflections. The weighted <i>R</i>-factor
<i>wR</i> and goodness of fit <i>S</i> are based on <i>F</i>^2^, conventional
<i>R</i>-factors <i>R</i> are based on <i>F</i>, with <i>F</i> set to zero for
negative <i>F</i>^2^. The threshold expression of <i>F</i>^2^ >
\s(<i>F</i>^2^) is used only for calculating <i>R</i>-factors(gt) <i>etc</i>.
and is not relevant to the choice of reflections for refinement.
<i>R</i>-factors based on <i>F</i>^2^ are statistically about twice as large
as those based on <i>F</i>, and <i>R</i>- factors based on ALL data will be
even larger.
;
_reflns_number_total     5314
_reflns_number_gt     4359
_reflns_threshold_expression     >2sigma(I)
_refine_ls_structure_factor_coef     Fsqd
_refine_ls_matrix_type     full
_refine_ls_R_factor_all     0.0471
_refine_ls_R_factor_gt     0.0365
_refine_ls_wR_factor_gt     0.0803
_refine_ls_wR_factor_ref     0.0856
_refine_ls_goodness_of_fit_ref     1.038
_refine_ls_restrained_S_all     1.039
_refine_ls_number_reflns     5314
_refine_ls_number_parameters     396
_refine_ls_number_restraints     1
_refine_ls_hydrogen_treatment     mixed
_refine_ls_weighting_scheme     calc
_refine_ls_weighting_details
         'calc w=1/[\s^2^(Fo^2^)+(0.0380P)^2^+0.1129P] where P=(Fo^2^+2Fc^2^)/3'
_atom_sites_solution_hydrogens     geom
_atom_sites_solution_primary     direct
_atom_sites_solution_secondary     difmap
_refine_ls_shift/su_max     0.001
_refine_ls_shift/su_mean     0.000
_refine_diff_density_max     0.371
_refine_diff_density_min     -0.369
_refine_ls_extinction_method     none
_refine_ls_extinction_coef     ?
loop_
    _atom_type_symbol
    _atom_type_description
    _atom_type_scat_dispersion_real
    _atom_type_scat_dispersion_imag
    _atom_type_scat_source
    'C' 'C' 0.0033 0.0016
                         'International Tables Vol C Tables 4.2.6.8 and 6.1.1.4'
    'H' 'H' 0.0000 0.0000
                         'International Tables Vol C Tables 4.2.6.8 and 6.1.1.4'
    'N' 'N' 0.0061 0.0033
                         'International Tables Vol C Tables 4.2.6.8 and 6.1.1.4'
    'O' 'O' 0.0106 0.0060
                         'International Tables Vol C Tables 4.2.6.8 and 6.1.1.4'
    'Co' 'Co' 0.3494 0.9721
                         'International Tables Vol C Tables 4.2.6.8 and 6.1.1.4'
_computing_data_collection
;
APEX2 (Bruker, 2010)
;
_computing_cell_refinement
;
SAINT (Bruker, 2010)
;
_computing_data_reduction
;
SAINT (Bruker, 2010)
;
_computing_structure_solution
;
SHELXS97 (Sheldrick, 2008)
;
_computing_structure_refinement
;
SHELXL97 (Sheldrick, 2008)
;
_computing_molecular_graphics
;
XP in SHELXTL (Sheldrick, 2008) and DIAMOND (Brandenburg & Putz,
2010)
;
_computing_publication_material
;
publCIF (Westrip, 2010)
;
loop_
    _atom_site_type_symbol
    _atom_site_label
    _atom_site_fract_x
    _atom_site_fract_y
    _atom_site_fract_z
    _atom_site_U_iso_or_equiv
    _atom_site_adp_type
    _atom_site_calc_flag
    _atom_site_refinement_flags
    _atom_site_occupancy
    _atom_site_symmetry_multiplicity
    _atom_site_disorder_assembly
    _atom_site_disorder_group
    C C4 1.2218(3) 0.9155(3) 0.33134(18) 0.0184(6) Uani d . 1 1 . .
    C C5 1.3041(3) 1.0414(3) 0.29083(18) 0.0174(6) Uani d . 1 1 . .
    H H5 1.3904 1.1145 0.3255 0.021 Uiso calc R 1 1 . .
    C C6 1.2583(3) 1.0586(3) 0.19865(18) 0.0142(5) Uani d . 1 1 . .
    C C7 1.1319(3) 0.9514(3) 0.14908(18) 0.0149(5) Uani d . 1 1 . .
    H H7 1.0997 0.9645 0.0870 0.018 Uiso calc R 1 1 . .
    C C8 1.3462(3) 1.1946(3) 0.15375(18) 0.0159(5) Uani d . 1 1 . .
    C C9 1.2867(3) 0.9886(3) 0.50570(18) 0.0189(6) Uani d . 1 1 . .
    C C10 1.2320(3) 1.0822(3) 0.5104(2) 0.0260(6) Uani d . 1 1 . .
    H H10 1.1758 1.0828 0.4553 0.031 Uiso calc R 1 1 . .
    C C11 1.2605(3) 1.1752(3) 0.5968(2) 0.0235(6) Uani d . 1 1 . .
    H H11 1.2248 1.2409 0.5998 0.028 Uiso calc R 1 1 . .
    C C12 1.3400(3) 1.1742(3) 0.67892(19) 0.0191(6) Uani d . 1 1 . .
    C C13 1.3897(3) 1.0762(3) 0.67393(19) 0.0217(6) Uani d . 1 1 . .
    H H13 1.4413 1.0720 0.7303 0.026 Uiso calc R 1 1 . .
    C C14 1.3646(3) 0.9841(3) 0.58730(19) 0.0217(6) Uani d . 1 1 . .
    H H14 1.4005 0.9186 0.5839 0.026 Uiso calc R 1 1 . .
    C C15 1.3742(3) 1.2825(3) 0.76871(19) 0.0186(6) Uani d . 1 1 . .
    C C16 0.8332(3) 0.2942(3) 0.1162(2) 0.0271(7) Uani d . 1 1 . .
    H H16 0.9160 0.3856 0.1245 0.033 Uiso calc R 1 1 . .
    C C17 0.6168(3) 0.1286(3) 0.0961(2) 0.0338(7) Uani d . 1 1 . .
    H H17 0.5157 0.0803 0.0878 0.041 Uiso calc R 1 1 . .
    C C18 0.6975(3) 0.0639(3) 0.0971(2) 0.0339(7) Uani d . 1 1 . .
    H H18 0.6645 -0.0361 0.0897 0.041 Uiso calc R 1 1 . .
    C C19 0.9626(3) 0.1515(3) 0.1249(2) 0.0323(7) Uani d . 1 1 . .
    H H19A 1.0080 0.1586 0.0616 0.039 Uiso calc R 1 1 . .
    H H19B 0.9334 0.0554 0.1444 0.039 Uiso calc R 1 1 . .
    C C20 1.0678(3) 0.2645(3) 0.2043(2) 0.0287(7) Uani d . 1 1 . .
    C C21 1.1660(3) 0.3964(4) 0.1793(2) 0.0356(8) Uani d . 1 1 . .
    H H21 1.1718 0.4114 0.1113 0.043 Uiso calc R 1 1 . .
    C C22 1.2558(3) 0.5068(4) 0.2509(2) 0.0343(8) Uani d . 1 1 . .
    H H22 1.3203 0.5975 0.2321 0.041 Uiso calc R 1 1 . .
    C C23 1.2520(3) 0.4855(3) 0.3500(2) 0.0281(7) Uani d . 1 1 . .
    C C24 1.1572(3) 0.3524(3) 0.3759(2) 0.0342(8) Uani d . 1 1 . .
    H H24 1.1557 0.3360 0.4435 0.041 Uiso calc R 1 1 . .
    C C25 1.0645(3) 0.2427(3) 0.3038(2) 0.0345(7) Uani d . 1 1 . .
    H H25 0.9986 0.1526 0.3226 0.041 Uiso calc R 1 1 . .
    C C26 1.3528(3) 0.6094(3) 0.4265(2) 0.0342(8) Uani d . 1 1 . .
    H H26A 1.4452 0.6102 0.4324 0.041 Uiso calc R 1 1 . .
    H H26B 1.3701 0.7002 0.4029 0.041 Uiso calc R 1 1 . .
    C C27 1.3559(3) 0.5860(3) 0.6085(2) 0.0255(6) Uani d . 1 1 . .
    H H27 1.4409 0.5794 0.6127 0.031 Uiso calc R 1 1 . .
    C C28 1.1671(3) 0.5928(3) 0.6463(2) 0.0288(7) Uani d . 1 1 . .
    H H28 1.0927 0.5913 0.6835 0.035 Uiso calc R 1 1 . .
    C C29 1.1776(3) 0.6075(3) 0.5482(2) 0.0315(7) Uani d . 1 1 . .
    H H29 1.1141 0.6190 0.5047 0.038 Uiso calc R 1 1 . .
    N N3 1.2798(2) 0.5803(2) 0.68379(16) 0.0221(5) Uani d . 1 1 . .
    N N4 1.2985(3) 0.6023(3) 0.52460(17) 0.0277(6) Uani d . 1 1 . .
    O O3 1.30271(18) 1.19794(18) 0.06670(12) 0.0196(4) Uani d . 1 1 . .
    O O4 1.45267(18) 1.29275(18) 0.20484(13) 0.0215(4) Uani d . 1 1 . .
    O O5 1.2654(2) 0.89221(18) 0.42257(12) 0.0223(4) Uani d . 1 1 . .
    O O6 1.4105(2) 1.25737(19) 0.85136(13) 0.0226(4) Uani d . 1 1 . .
    O O7 1.3637(2) 1.39052(19) 0.75613(13) 0.0248(4) Uani d . 1 1 . .
    O O8 0.58483(19) 0.45012(18) 0.02893(13) 0.0166(4) Uani d D 1 1 . .
    O O1W 1.333(2) 0.746(2) 0.1092(16) 0.165(8) Uiso d P 0.25 1 . .
    H H8O 0.632(3) 0.422(3) -0.0057(19) 0.030(9) Uiso d D 1 1 . .
    C C1 0.9122(3) 0.7102(3) 0.13668(18) 0.0178(6) Uani d . 1 1 . .
    C C2 1.0516(3) 0.8247(3) 0.18914(18) 0.0164(5) Uani d . 1 1 . .
    C C3 1.0979(3) 0.8066(3) 0.28083(19) 0.0186(6) Uani d . 1 1 . .
    H H3 1.0445 0.7200 0.3085 0.022 Uiso calc R 1 1 . .
    N N1 0.7019(2) 0.2740(2) 0.10884(17) 0.0235(5) Uani d . 1 1 . .
    N N2 0.8355(2) 0.1701(2) 0.11079(16) 0.0225(5) Uani d . 1 1 . .
    O O1 0.86795(18) 0.58516(18) 0.15727(14) 0.0230(4) Uani d . 1 1 . .
    O O2 0.84879(19) 0.74906(19) 0.07745(13) 0.0236(4) Uani d . 1 1 . .
    Co Co1 0.65561(4) 0.43648(3) 0.16976(2) 0.01604(10) Uani d . 1 1 . .
    Co Co2 0.63498(4) 0.65449(3) 0.02558(2) 0.01564(10) Uani d . 1 1 . .
loop_
    _atom_site_aniso_label
    _atom_site_aniso_U_11
    _atom_site_aniso_U_22
    _atom_site_aniso_U_33
    _atom_site_aniso_U_12
    _atom_site_aniso_U_13
    _atom_site_aniso_U_23
    C4 0.0237(14) 0.0168(13) 0.0139(13) 0.0096(12) -0.0039(11) 0.0018(11)
    C5 0.0176(13) 0.0149(13) 0.0162(13) 0.0058(11) -0.0041(11) -0.0010(10)
    C6 0.0146(13) 0.0114(12) 0.0153(13) 0.0053(10) 0.0013(10) 0.0016(10)
    C7 0.0168(13) 0.0147(13) 0.0134(12) 0.0080(11) -0.0032(10) 0.0016(10)
    C8 0.0151(13) 0.0157(13) 0.0169(13) 0.0077(11) -0.0019(11) 0.0019(11)
    C9 0.0240(14) 0.0160(13) 0.0120(13) 0.0065(12) -0.0025(11) 0.0009(10)
    C10 0.0348(17) 0.0297(16) 0.0174(14) 0.0195(14) -0.0073(12) 0.0004(12)
    C11 0.0288(16) 0.0224(15) 0.0230(14) 0.0159(13) -0.0035(12) 0.0021(12)
    C12 0.0225(14) 0.0146(13) 0.0156(13) 0.0054(11) -0.0009(11) 0.0024(11)
    C13 0.0248(15) 0.0229(15) 0.0165(13) 0.0111(12) -0.0050(11) 0.0027(11)
    C14 0.0299(16) 0.0211(14) 0.0171(14) 0.0155(13) -0.0063(12) 0.0006(11)
    C15 0.0163(13) 0.0167(14) 0.0185(14) 0.0045(11) 0.0002(11) 0.0035(11)
    C16 0.0248(16) 0.0171(14) 0.0359(17) 0.0082(13) -0.0020(13) -0.0008(13)
    C17 0.0245(16) 0.0193(15) 0.051(2) 0.0075(13) 0.0014(14) -0.0042(14)
    C18 0.0354(18) 0.0161(15) 0.047(2) 0.0097(14) 0.0055(15) 0.0023(14)
    C19 0.0388(18) 0.0387(18) 0.0306(17) 0.0297(16) -0.0061(14) -0.0051(14)
    C20 0.0317(17) 0.0363(18) 0.0267(16) 0.0252(15) -0.0032(13) -0.0060(13)
    C21 0.0322(18) 0.060(2) 0.0190(15) 0.0266(17) 0.0005(13) 0.0028(15)
    C22 0.0253(17) 0.044(2) 0.0289(17) 0.0129(15) 0.0007(13) 0.0078(15)
    C23 0.0265(16) 0.0365(18) 0.0230(15) 0.0165(14) 0.0007(12) 0.0045(13)
    C24 0.046(2) 0.0370(18) 0.0225(16) 0.0226(16) -0.0071(14) 0.0034(14)
    C25 0.044(2) 0.0308(17) 0.0320(17) 0.0221(16) -0.0051(15) 0.0015(14)
    C26 0.0279(17) 0.0392(19) 0.0248(16) 0.0075(15) -0.0015(13) 0.0070(14)
    C27 0.0231(15) 0.0245(15) 0.0243(15) 0.0087(13) -0.0089(12) 0.0015(12)
    C28 0.0274(16) 0.0282(16) 0.0300(16) 0.0126(14) -0.0033(13) 0.0064(13)
    C29 0.0261(16) 0.0342(18) 0.0313(17) 0.0121(14) -0.0063(13) 0.0083(14)
    N3 0.0227(13) 0.0186(12) 0.0223(12) 0.0084(10) -0.0047(10) 0.0019(10)
    N4 0.0277(14) 0.0245(13) 0.0230(13) 0.0066(11) -0.0042(10) 0.0035(10)
    O3 0.0197(10) 0.0154(9) 0.0169(9) 0.0028(8) -0.0040(8) 0.0057(8)
    O4 0.0186(10) 0.0165(10) 0.0182(9) 0.0000(8) -0.0043(8) 0.0018(8)
    O5 0.0359(12) 0.0168(10) 0.0123(9) 0.0119(9) -0.0070(8) 0.0007(7)
    O6 0.0324(11) 0.0194(10) 0.0159(9) 0.0133(9) -0.0044(8) -0.0009(8)
    O7 0.0352(12) 0.0159(10) 0.0236(10) 0.0131(9) -0.0012(9) 0.0006(8)
    O8 0.0170(10) 0.0111(9) 0.0185(9) 0.0046(8) -0.0016(8) 0.0006(7)
    C1 0.0170(13) 0.0163(14) 0.0152(13) 0.0042(11) 0.0010(11) 0.0027(11)
    C2 0.0172(13) 0.0141(13) 0.0160(13) 0.0062(11) 0.0000(11) 0.0018(10)
    C3 0.0218(14) 0.0137(13) 0.0182(13) 0.0069(11) -0.0001(11) 0.0033(11)
    N1 0.0225(12) 0.0168(12) 0.0292(13) 0.0086(10) -0.0038(10) 0.0005(10)
    N2 0.0278(13) 0.0208(12) 0.0219(12) 0.0155(11) -0.0028(10) -0.0028(10)
    O1 0.0160(10) 0.0139(9) 0.0337(11) 0.0030(8) -0.0038(8) 0.0049(8)
    O2 0.0169(10) 0.0174(10) 0.0257(10) -0.0009(8) -0.0063(8) 0.0079(8)
    Co1 0.01564(19) 0.01004(18) 0.01836(19) 0.00323(15) -0.00388(14) 0.00201(14)
    Co2 0.01722(19) 0.01009(18) 0.01444(18) 0.00264(15) -0.00307(14) 0.00217(14)
_geom_special_details
;
All e.s.d.'s (except the e.s.d. in the dihedral angle between two l.s. planes)
are estimated using the full covariance matrix. The cell e.s.d.'s are taken
into account individually in the estimation of e.s.d.'s in distances, angles
and torsion angles; correlations between e.s.d.'s in cell parameters are only
used when they are defined by crystal symmetry. An approximate (isotropic)
treatment of cell e.s.d.'s is used for estimating e.s.d.'s involving l.s.
planes.
;
loop_
    _geom_bond_atom_site_label_1
    _geom_bond_atom_site_label_2
    _geom_bond_site_symmetry_2
    _geom_bond_distance
    _geom_bond_publ_flag
    C4 C3 . 1.381(4) ?
    C4 C5 . 1.391(3) ?
    C4 O5 . 1.398(3) ?
    C5 C6 . 1.393(3) ?
    C5 H5 . 0.9500 ?
    C6 C7 . 1.386(3) ?
    C6 C8 . 1.508(3) ?
    C7 C2 . 1.390(3) ?
    C7 H7 . 0.9500 ?
    C8 O4 . 1.248(3) ?
    C8 O3 . 1.268(3) ?
    C9 C10 . 1.385(4) ?
    C9 C14 . 1.388(3) ?
    C9 O5 . 1.388(3) ?
    C10 C11 . 1.386(4) ?
    C10 H10 . 0.9500 ?
    C11 C12 . 1.390(3) ?
    C11 H11 . 0.9500 ?
    C12 C13 . 1.388(4) ?
    C12 C15 . 1.504(4) ?
    C13 C14 . 1.390(4) ?
    C13 H13 . 0.9500 ?
    C14 H14 . 0.9500 ?
    C15 O7 . 1.246(3) ?
    C15 O6 . 1.272(3) ?
    C16 N1 . 1.318(4) ?
    C16 N2 . 1.341(3) ?
    C16 H16 . 0.9500 ?
    C17 C18 . 1.347(4) ?
    C17 N1 . 1.369(4) ?
    C17 H17 . 0.9500 ?
    C18 N2 . 1.360(4) ?
    C18 H18 . 0.9500 ?
    C19 N2 . 1.482(3) ?
    C19 C20 . 1.508(4) ?
    C19 H19A . 0.9900 ?
    C19 H19B . 0.9900 ?
    C20 C21 . 1.383(4) ?
    C20 C25 . 1.390(4) ?
    C21 C22 . 1.381(4) ?
    C21 H21 . 0.9500 ?
    C22 C23 . 1.383(4) ?
    C22 H22 . 0.9500 ?
    C23 C24 . 1.386(4) ?
    C23 C26 . 1.519(4) ?
    C24 C25 . 1.390(4) ?
    C24 H24 . 0.9500 ?
    C25 H25 . 0.9500 ?
    C26 N4 . 1.460(4) ?
    C26 H26A . 0.9900 ?
    C26 H26B . 0.9900 ?
    C27 N3 . 1.312(4) ?
    C27 N4 . 1.346(3) ?
    C27 H27 . 0.9500 ?
    C28 C29 . 1.357(4) ?
    C28 N3 . 1.371(3) ?
    C28 H28 . 0.9500 ?
    C29 N4 . 1.370(4) ?
    C29 H29 . 0.9500 ?
    N3 Co1 2_766 2.139(2) ?
    O3 Co2 2_775 1.9848(16) ?
    O4 Co1 1_665 2.0791(17) ?
    O6 Co2 2_776 2.0247(18) ?
    O7 Co1 2_776 2.1279(19) ?
    O8 Co2 . 2.0000(17) ?
    O8 Co1 . 2.0811(17) ?
    O8 Co2 2_665 2.1395(18) ?
    O8 H8O . 0.839(17) ?
    C1 O1 . 1.256(3) ?
    C1 O2 . 1.262(3) ?
    C1 C2 . 1.505(3) ?
    C2 C3 . 1.392(3) ?
    C3 H3 . 0.9500 ?
    N1 Co1 . 2.134(2) ?
    O1 Co1 . 2.0860(17) ?
    O2 Co2 . 2.0813(18) ?
    Co1 O4 1_445 2.0791(17) ?
    Co1 O7 2_776 2.1279(19) ?
    Co1 N3 2_766 2.139(2) ?
    Co2 O3 2_775 1.9848(16) ?
    Co2 O6 2_776 2.0247(18) ?
    Co2 O8 2_665 2.1395(18) ?
loop_
    _geom_angle_atom_site_label_1
    _geom_angle_atom_site_label_2
    _geom_angle_atom_site_label_3
    _geom_angle_site_symmetry_1
    _geom_angle_site_symmetry_3
    _geom_angle
    _geom_angle_publ_flag
    C3 C4 C5 . . 121.2(2) ?
    C3 C4 O5 . . 117.7(2) ?
    C5 C4 O5 . . 120.9(2) ?
    C4 C5 C6 . . 119.0(2) ?
    C4 C5 H5 . . 120.5 ?
    C6 C5 H5 . . 120.5 ?
    C7 C6 C5 . . 119.9(2) ?
    C7 C6 C8 . . 120.4(2) ?
    C5 C6 C8 . . 119.7(2) ?
    C6 C7 C2 . . 120.7(2) ?
    C6 C7 H7 . . 119.6 ?
    C2 C7 H7 . . 119.6 ?
    O4 C8 O3 . . 126.2(2) ?
    O4 C8 C6 . . 118.0(2) ?
    O3 C8 C6 . . 115.9(2) ?
    C10 C9 C14 . . 120.6(2) ?
    C10 C9 O5 . . 123.5(2) ?
    C14 C9 O5 . . 115.8(2) ?
    C9 C10 C11 . . 119.0(2) ?
    C9 C10 H10 . . 120.5 ?
    C11 C10 H10 . . 120.5 ?
    C10 C11 C12 . . 121.4(3) ?
    C10 C11 H11 . . 119.3 ?
    C12 C11 H11 . . 119.3 ?
    C13 C12 C11 . . 118.7(2) ?
    C13 C12 C15 . . 122.1(2) ?
    C11 C12 C15 . . 119.2(2) ?
    C12 C13 C14 . . 120.7(2) ?
    C12 C13 H13 . . 119.7 ?
    C14 C13 H13 . . 119.7 ?
    C9 C14 C13 . . 119.5(3) ?
    C9 C14 H14 . . 120.2 ?
    C13 C14 H14 . . 120.2 ?
    O7 C15 O6 . . 124.9(2) ?
    O7 C15 C12 . . 116.9(2) ?
    O6 C15 C12 . . 118.2(2) ?
    N1 C16 N2 . . 111.8(2) ?
    N1 C16 H16 . . 124.1 ?
    N2 C16 H16 . . 124.1 ?
    C18 C17 N1 . . 110.1(3) ?
    C18 C17 H17 . . 125.0 ?
    N1 C17 H17 . . 125.0 ?
    C17 C18 N2 . . 106.5(2) ?
    C17 C18 H18 . . 126.8 ?
    N2 C18 H18 . . 126.8 ?
    N2 C19 C20 . . 110.2(2) ?
    N2 C19 H19A . . 109.6 ?
    C20 C19 H19A . . 109.6 ?
    N2 C19 H19B . . 109.6 ?
    C20 C19 H19B . . 109.6 ?
    H19A C19 H19B . . 108.1 ?
    C21 C20 C25 . . 118.4(3) ?
    C21 C20 C19 . . 119.7(3) ?
    C25 C20 C19 . . 121.7(3) ?
    C22 C21 C20 . . 121.5(3) ?
    C22 C21 H21 . . 119.2 ?
    C20 C21 H21 . . 119.2 ?
    C21 C22 C23 . . 120.0(3) ?
    C21 C22 H22 . . 120.0 ?
    C23 C22 H22 . . 120.0 ?
    C22 C23 C24 . . 119.1(3) ?
    C22 C23 C26 . . 118.5(3) ?
    C24 C23 C26 . . 122.5(3) ?
    C23 C24 C25 . . 120.7(3) ?
    C23 C24 H24 . . 119.7 ?
    C25 C24 H24 . . 119.7 ?
    C20 C25 C24 . . 120.2(3) ?
    C20 C25 H25 . . 119.9 ?
    C24 C25 H25 . . 119.9 ?
    N4 C26 C23 . . 113.2(2) ?
    N4 C26 H26A . . 108.9 ?
    C23 C26 H26A . . 108.9 ?
    N4 C26 H26B . . 108.9 ?
    C23 C26 H26B . . 108.9 ?
    H26A C26 H26B . . 107.8 ?
    N3 C27 N4 . . 111.6(3) ?
    N3 C27 H27 . . 124.2 ?
    N4 C27 H27 . . 124.2 ?
    C29 C28 N3 . . 109.8(3) ?
    C29 C28 H28 . . 125.1 ?
    N3 C28 H28 . . 125.1 ?
    C28 C29 N4 . . 106.0(3) ?
    C28 C29 H29 . . 127.0 ?
    N4 C29 H29 . . 127.0 ?
    C27 N3 C28 . . 105.6(2) ?
    C27 N3 Co1 . 2_766 121.73(19) ?
    C28 N3 Co1 . 2_766 132.6(2) ?
    C27 N4 C29 . . 107.0(2) ?
    C27 N4 C26 . . 126.5(3) ?
    C29 N4 C26 . . 126.5(2) ?
    C8 O3 Co2 . 2_775 134.31(16) ?
    C8 O4 Co1 . 1_665 132.65(17) ?
    C9 O5 C4 . . 118.20(19) ?
    C15 O6 Co2 . 2_776 115.77(17) ?
    C15 O7 Co1 . 2_776 144.04(18) ?
    Co2 O8 Co1 . . 106.75(8) ?
    Co2 O8 Co2 . 2_665 100.27(8) ?
    Co1 O8 Co2 . 2_665 123.61(8) ?
    Co2 O8 H8O . . 116(2) ?
    Co1 O8 H8O . . 99(2) ?
    Co2 O8 H8O 2_665 . 112(2) ?
    O1 C1 O2 . . 125.9(2) ?
    O1 C1 C2 . . 117.1(2) ?
    O2 C1 C2 . . 117.0(2) ?
    C7 C2 C3 . . 119.5(2) ?
    C7 C2 C1 . . 120.6(2) ?
    C3 C2 C1 . . 119.8(2) ?
    C4 C3 C2 . . 119.6(2) ?
    C4 C3 H3 . . 120.2 ?
    C2 C3 H3 . . 120.2 ?
    C16 N1 C17 . . 104.8(2) ?
    C16 N1 Co1 . . 120.66(19) ?
    C17 N1 Co1 . . 129.3(2) ?
    C16 N2 C18 . . 106.8(2) ?
    C16 N2 C19 . . 126.8(2) ?
    C18 N2 C19 . . 126.2(2) ?
    C1 O1 Co1 . . 125.59(17) ?
    C1 O2 Co2 . . 130.90(16) ?
    O4 Co1 O8 1_445 . 93.75(7) ?
    O4 Co1 O1 1_445 . 171.43(7) ?
    O8 Co1 O1 . . 94.52(7) ?
    O4 Co1 O7 1_445 2_776 90.30(7) ?
    O8 Co1 O7 . 2_776 95.87(7) ?
    O1 Co1 O7 . 2_776 86.61(7) ?
    O4 Co1 N1 1_445 . 94.34(8) ?
    O8 Co1 N1 . . 90.45(8) ?
    O1 Co1 N1 . . 87.85(8) ?
    O7 Co1 N1 2_776 . 171.91(8) ?
    O4 Co1 N3 1_445 2_766 84.20(8) ?
    O8 Co1 N3 . 2_766 177.78(8) ?
    O1 Co1 N3 . 2_766 87.50(8) ?
    O7 Co1 N3 2_776 2_766 83.32(8) ?
    N1 Co1 N3 . 2_766 90.55(9) ?
    O3 Co2 O8 2_775 . 140.83(8) ?
    O3 Co2 O6 2_775 2_776 104.88(7) ?
    O8 Co2 O6 . 2_776 113.82(7) ?
    O3 Co2 O2 2_775 . 86.27(7) ?
    O8 Co2 O2 . . 98.24(7) ?
    O6 Co2 O2 2_776 . 91.54(8) ?
    O3 Co2 O8 2_775 2_665 94.91(7) ?
    O8 Co2 O8 . 2_665 79.73(8) ?
    O6 Co2 O8 2_776 2_665 89.87(7) ?
    O2 Co2 O8 . 2_665 177.87(7) ?
loop_
    _geom_torsion_atom_site_label_1
    _geom_torsion_atom_site_label_2
    _geom_torsion_atom_site_label_3
    _geom_torsion_atom_site_label_4
    _geom_torsion_site_symmetry_1
    _geom_torsion_site_symmetry_2
    _geom_torsion_site_symmetry_3
    _geom_torsion_site_symmetry_4
    _geom_torsion
    _geom_torsion_publ_flag
    C3 C4 C5 C6 . . . . 1.6(4) ?
    O5 C4 C5 C6 . . . . 178.5(2) ?
    C4 C5 C6 C7 . . . . 0.3(4) ?
    C4 C5 C6 C8 . . . . 179.9(2) ?
    C5 C6 C7 C2 . . . . -1.6(4) ?
    C8 C6 C7 C2 . . . . 178.8(2) ?
    C7 C6 C8 O4 . . . . 174.1(2) ?
    C5 C6 C8 O4 . . . . -5.5(4) ?
    C7 C6 C8 O3 . . . . -5.3(4) ?
    C5 C6 C8 O3 . . . . 175.1(2) ?
    C14 C9 C10 C11 . . . . 2.3(4) ?
    O5 C9 C10 C11 . . . . -179.5(2) ?
    C9 C10 C11 C12 . . . . -1.3(4) ?
    C10 C11 C12 C13 . . . . -0.9(4) ?
    C10 C11 C12 C15 . . . . 176.8(3) ?
    C11 C12 C13 C14 . . . . 2.2(4) ?
    C15 C12 C13 C14 . . . . -175.4(2) ?
    C10 C9 C14 C13 . . . . -1.0(4) ?
    O5 C9 C14 C13 . . . . -179.4(2) ?
    C12 C13 C14 C9 . . . . -1.3(4) ?
    C13 C12 C15 O7 . . . . 158.7(3) ?
    C11 C12 C15 O7 . . . . -18.9(4) ?
    C13 C12 C15 O6 . . . . -21.7(4) ?
    C11 C12 C15 O6 . . . . 160.7(2) ?
    N1 C17 C18 N2 . . . . 0.1(4) ?
    N2 C19 C20 C21 . . . . -86.0(3) ?
    N2 C19 C20 C25 . . . . 90.5(3) ?
    C25 C20 C21 C22 . . . . -2.4(5) ?
    C19 C20 C21 C22 . . . . 174.3(3) ?
    C20 C21 C22 C23 . . . . 2.0(5) ?
    C21 C22 C23 C24 . . . . 0.1(5) ?
    C21 C22 C23 C26 . . . . 179.8(3) ?
    C22 C23 C24 C25 . . . . -1.8(5) ?
    C26 C23 C24 C25 . . . . 178.5(3) ?
    C21 C20 C25 C24 . . . . 0.7(5) ?
    C19 C20 C25 C24 . . . . -175.9(3) ?
    C23 C24 C25 C20 . . . . 1.4(5) ?
    C22 C23 C26 N4 . . . . 152.3(3) ?
    C24 C23 C26 N4 . . . . -28.0(4) ?
    N3 C28 C29 N4 . . . . 0.7(3) ?
    N4 C27 N3 C28 . . . . 0.3(3) ?
    N4 C27 N3 Co1 . . . 2_766 -177.40(17) ?
    C29 C28 N3 C27 . . . . -0.6(3) ?
    C29 C28 N3 Co1 . . . 2_766 176.76(19) ?
    N3 C27 N4 C29 . . . . 0.1(3) ?
    N3 C27 N4 C26 . . . . -178.5(3) ?
    C28 C29 N4 C27 . . . . -0.4(3) ?
    C28 C29 N4 C26 . . . . 178.1(3) ?
    C23 C26 N4 C27 . . . . 115.6(3) ?
    C23 C26 N4 C29 . . . . -62.6(4) ?
    O4 C8 O3 Co2 . . . 2_775 -3.0(4) ?
    C6 C8 O3 Co2 . . . 2_775 176.27(17) ?
    O3 C8 O4 Co1 . . . 1_665 -39.8(4) ?
    C6 C8 O4 Co1 . . . 1_665 140.96(19) ?
    C10 C9 O5 C4 . . . . 18.1(4) ?
    C14 C9 O5 C4 . . . . -163.6(2) ?
    C3 C4 O5 C9 . . . . -123.9(3) ?
    C5 C4 O5 C9 . . . . 59.1(3) ?
    O7 C15 O6 Co2 . . . 2_776 27.6(3) ?
    C12 C15 O6 Co2 . . . 2_776 -151.95(18) ?
    O6 C15 O7 Co1 . . . 2_776 -17.9(5) ?
    C12 C15 O7 Co1 . . . 2_776 161.6(2) ?
    C6 C7 C2 C3 . . . . 1.0(4) ?
    C6 C7 C2 C1 . . . . 178.1(2) ?
    O1 C1 C2 C7 . . . . 158.0(2) ?
    O2 C1 C2 C7 . . . . -23.4(4) ?
    O1 C1 C2 C3 . . . . -24.9(4) ?
    O2 C1 C2 C3 . . . . 153.7(2) ?
    C5 C4 C3 C2 . . . . -2.2(4) ?
    O5 C4 C3 C2 . . . . -179.2(2) ?
    C7 C2 C3 C4 . . . . 0.9(4) ?
    C1 C2 C3 C4 . . . . -176.3(2) ?
    N2 C16 N1 C17 . . . . -1.2(3) ?
    N2 C16 N1 Co1 . . . . 155.63(18) ?
    C18 C17 N1 C16 . . . . 0.7(4) ?
    C18 C17 N1 Co1 . . . . -153.4(2) ?
    N1 C16 N2 C18 . . . . 1.2(3) ?
    N1 C16 N2 C19 . . . . -174.3(3) ?
    C17 C18 N2 C16 . . . . -0.8(3) ?
    C17 C18 N2 C19 . . . . 174.8(3) ?
    C20 C19 N2 C16 . . . . 36.0(4) ?
    C20 C19 N2 C18 . . . . -138.8(3) ?
    O2 C1 O1 Co1 . . . . -36.0(4) ?
    C2 C1 O1 Co1 . . . . 142.50(19) ?
    O1 C1 O2 Co2 . . . . 21.4(4) ?
    C2 C1 O2 Co2 . . . . -157.07(18) ?
    Co2 O8 Co1 O4 . . . 1_445 119.02(9) ?
    Co2 O8 Co1 O4 2_665 . . 1_445 3.95(11) ?
    Co2 O8 Co1 O1 . . . . -58.72(9) ?
    Co2 O8 Co1 O1 2_665 . . . -173.79(10) ?
    Co2 O8 Co1 O7 . . . 2_776 28.33(9) ?
    Co2 O8 Co1 O7 2_665 . . 2_776 -86.74(11) ?
    Co2 O8 Co1 N1 . . . . -146.60(9) ?
    Co2 O8 Co1 N1 2_665 . . . 98.33(11) ?
    Co2 O8 Co1 N3 . . . 2_766 97(2) ?
    Co2 O8 Co1 N3 2_665 . . 2_766 -18(2) ?
    C1 O1 Co1 O4 . . . 1_445 -109.8(5) ?
    C1 O1 Co1 O8 . . . . 54.9(2) ?
    C1 O1 Co1 O7 . . . 2_776 -40.8(2) ?
    C1 O1 Co1 N1 . . . . 145.2(2) ?
    C1 O1 Co1 N3 . . . 2_766 -124.2(2) ?
    C16 N1 Co1 O4 . . . 1_445 -147.6(2) ?
    C17 N1 Co1 O4 . . . 1_445 2.9(3) ?
    C16 N1 Co1 O8 . . . . 118.6(2) ?
    C17 N1 Co1 O8 . . . . -90.9(3) ?
    C16 N1 Co1 O1 . . . . 24.1(2) ?
    C17 N1 Co1 O1 . . . . 174.6(3) ?
    C16 N1 Co1 O7 . . . 2_776 -22.8(7) ?
    C17 N1 Co1 O7 . . . 2_776 127.7(5) ?
    C16 N1 Co1 N3 . . . 2_766 -63.4(2) ?
    C17 N1 Co1 N3 . . . 2_766 87.1(3) ?
    Co1 O8 Co2 O3 . . . 2_775 144.91(9) ?
    Co2 O8 Co2 O3 2_665 . . 2_775 -85.14(12) ?
    Co1 O8 Co2 O6 . . . 2_776 -44.69(10) ?
    Co2 O8 Co2 O6 2_665 . . 2_776 85.26(9) ?
    Co1 O8 Co2 O2 . . . . 50.69(9) ?
    Co2 O8 Co2 O2 2_665 . . . -179.37(7) ?
    Co1 O8 Co2 O8 . . . 2_665 -129.95(12) ?
    Co2 O8 Co2 O8 2_665 . . 2_665 0.0 ?
    C1 O2 Co2 O3 . . . 2_775 -171.8(2) ?
    C1 O2 Co2 O8 . . . . -31.0(2) ?
    C1 O2 Co2 O6 . . . 2_776 83.4(2) ?
    C1 O2 Co2 O8 . . . 2_665 -48(2) ?
data_New_Global_Publ_Block
_journal_date_recd_electronic     2014-07-24
_journal_date_accepted     2014-10-17
_journal_name_full     'Acta Crystallographica, Section E'
_journal_year     2014
_journal_volume     70
_journal_issue     11
_journal_page_first     m376
_journal_page_last     m377
_journal_paper_category     HM
_journal_paper_doi     10.1107/S1600536814022806
_journal_coeditor_code     WM5040
_publ_contact_author_name     'Dajun Sun'
_publ_contact_author_address
;
Department of Vascular surgery, the China-Japan Union hospital of Jilin
University,
126 Xiantai Street, Changchun, 130033,  Jilin Province
People's Republic of China
;
_publ_contact_author_email     sundajun2014@163.com
_publ_contact_author_fax     '+86-431-87563206'
_publ_contact_author_phone     '+86-431-87563206'
_publ_section_title
;\
Crystal structure of
poly[[{\m~2~-1,4-bis[(1<i>H</i>-imidazol-1-yl)methyl]benzene}[\m~6~-5-(4-\
carboxylatophenoxy)isophthalato]-\m~3~-hydroxido-dicobalt(II)] 0.25-hydrate]
;
loop_
    _publ_author_name
    _publ_author_footnote
    _publ_author_address
    'Li, Yaping' .
;
Department of Ophthalmology, The Second Hospital of Jilin University,
218 Ziqiang Street, Changchun, 130041, Jilin Province
People's Republic of China
;
    'Sun, Dajun' .
;
Department of Vascular Surgery,
The China--Japan Union Hospital of Jilin University,
126 Xiantai Street, Changchun, 130033,  Jilin Province
People's Republic of China
;
    'Ming, Julia' .
;
St Erik's Eye Hospital, Karolinska Institutet,
Polhemsgatan 50, SE-112-82
Stockholm, Sweden
;
    'Han, Liying' .
;
Department of Gynaecology, The Second Hospital of Jilin University,
218 Ziqiang Street, Changchun, 130041, Jilin Province
People's Republic of China
;
    'Su, Guanfang' .
;
Department of Ophthalmology, The Second Hospital of Jilin University,
218 Ziqiang Street, Changchun, 130041, Jilin Province
People's Republic of China
;
