# Supplementary material for: Crystal structure of poly[[{μ2-1,4-bis[(1H-imid­azol-1-yl)methyl]benzene}[μ6-5-(4-carboxylatophenoxy)isophthalato]-μ3-hydroxido-dicobalt(II)] 0.25-hydrate]
Source: Acta Crystallogr Sect E Struct Rep Online. 2014 Oct 29;70(Pt 11):m376–7. doi: 10.1107/S1600536814022806 (PMC4257313; doi:10.1107/S1600536814022806)
Supplement: Supplementary file 2 [file e-70-0m376-Isup2.hkl]

#
# h,k,l, Fc-squared, Fo-squared, sigma(Fo-squared) and status flag
#
data_I
_shelx_title ' p-1 in P-1'
_shelx_refln_list_code          4
_shelx_F_calc_maximum      217.18
_exptl_crystal_F_000       688.00
_reflns_d_resolution_high  0.8086
 
loop_
 _symmetry_equiv_pos_as_xyz
 'x, y, z'
 '-x, -y, -z'
 
_cell_length_a    10.7381
_cell_length_b    10.7477
_cell_length_c    13.5585
_cell_angle_alpha  95.596
_cell_angle_beta   91.497
_cell_angle_gamma 118.728
 
_shelx_F_squared_multiplier     1.000
 
loop_
 _refln_index_h
 _refln_index_k
 _refln_index_l
 _refln_F_squared_calc
 _refln_F_squared_meas
 _refln_F_squared_sigma
 _refln_observed_status
   1   0   0     5906.78     5767.71    111.35 o
   2   0   0    20649.64    20306.25    379.70 o
   3   0   0    15416.61    15502.68    209.61 o
   4   0   0    13519.62    13052.94    182.36 o
   5   0   0       24.97       34.83      6.71 o
   6   0   0     1410.99     1462.60     37.74 o
   7   0   0      711.72      669.51     25.17 o
   8   0   0      516.62      512.01     45.66 o
   9   0   0      140.74      124.86     25.16 o
  10   0   0     1489.59     1485.72     76.87 o
  11   0   0      522.16      446.79     50.78 o
 -12   1   0      139.40      114.61     29.82 o
 -11   1   0      384.76      364.33     44.73 o
 -10   1   0      224.90      190.55     32.61 o
  -9   1   0       47.30       40.53     15.84 o
  -8   1   0      385.30      363.52     21.54 o
  -7   1   0       63.77       60.30      9.54 o
  -6   1   0      744.79      683.88     23.68 o
  -5   1   0      989.54     1008.79     27.39 o
  -4   1   0     4386.13     4382.42     70.95 o
  -3   1   0     1012.93     1102.61     65.69 o
  -2   1   0      963.80     1154.94     30.75 o
  -1   1   0     6638.96     7040.52    132.78 o
   0   1   0     5503.91     5721.59    109.48 o
   1   1   0      278.46      233.88     12.58 o
   2   1   0     2340.63     2383.05     53.34 o
   3   1   0     5499.28     5540.94     91.01 o
   4   1   0     6757.90     6990.15    105.40 o
   5   1   0        7.16        3.18      3.53 o
   6   1   0     2756.68     2693.31     88.52 o
   7   1   0     1915.81     1876.14     75.94 o
   8   1   0        0.65       23.76     13.04 o
   9   1   0      688.39      642.46     55.91 o
  10   1   0     1244.07     1207.12     71.28 o
  11   1   0      235.13      257.17     41.46 o
 -12   2   0      118.13       99.23     27.02 o
 -11   2   0      464.13      443.06     47.99 o
 -10   2   0      138.81      219.90     33.08 o
  -9   2   0       39.35       44.73     10.28 o
  -8   2   0       75.27       95.02     12.76 o
  -7   2   0      827.81      828.20     28.64 o
  -6   2   0      392.71      451.41     19.73 o
  -5   2   0        3.82        8.10      3.78 o
  -4   2   0     2777.73     2747.19    121.36 o
  -3   2   0     1721.54     1727.98     45.66 o
  -2   2   0    19983.00    20399.90    378.30 o
  -1   2   0      964.52      976.04     26.56 o
   0   2   0        0.61       -0.70      1.98 o
   1   2   0     2389.99     2351.16     43.30 o
   2   2   0      178.75      214.62     17.70 o
   3   2   0     4703.12     4900.41    189.38 o
   4   2   0       53.05       42.46      8.40 o
   5   2   0       58.07       59.17     14.91 o
   6   2   0      511.49      466.82     41.93 o
   7   2   0      425.25      452.84     44.73 o
   8   2   0      253.68      216.17     33.08 o
   9   2   0      825.45      836.27     58.24 o
  10   2   0      308.75      345.22     47.05 o
 -12   3   0      986.50     1049.18     65.69 o
 -11   3   0     1613.05     1751.74     82.00 o
 -10   3   0        1.19        6.59      7.83 o
  -9   3   0      113.49       98.11     13.97 o
  -8   3   0      991.60      959.06     60.10 o
  -7   3   0     1209.76     1134.91     34.59 o
  -6   3   0      282.99      281.68     18.11 o
  -5   3   0      429.68      403.93     16.91 o
  -4   3   0     9407.44     9098.68    132.89 o
  -3   3   0     1810.95     1994.47     51.71 o
  -2   3   0     3717.76     3826.82     83.39 o
  -1   3   0    17095.20    18575.01    350.81 o
   0   3   0      746.42      718.34     28.19 o
   1   3   0     2576.88     2613.91     62.66 o
   2   3   0     2131.16     2323.65     49.72 o
   3   3   0      544.29      555.41     23.18 o
   4   3   0      210.97      177.95     17.09 o
   5   3   0        2.30       13.55      7.22 o
   6   3   0      193.79      177.04     28.42 o
   7   3   0       58.43       40.53     16.31 o
   8   3   0        0.02        7.92     13.98 o
   9   3   0       59.86       34.94     19.10 o
 -13   4   0       24.49       24.23     19.57 o
 -12   4   0      776.20      793.88     55.44 o
 -11   4   0     1065.88     1065.26     41.56 o
 -10   4   0        2.05       -5.87      7.08 o
  -9   4   0      565.99      588.83     50.32 o
  -8   4   0     2808.08     2761.35     63.23 o
  -7   4   0     1093.88     1046.24     37.27 o
  -6   4   0       90.69       91.49     10.74 o
  -5   4   0     3521.57     3251.73     61.00 o
  -4   4   0     2210.50     2262.36     61.50 o
  -3   4   0     2501.01     2571.71     64.76 o
  -2   4   0     2046.48     1976.77     53.58 o
  -1   4   0     5830.11     6027.81     95.58 o
   0   4   0     1313.61     1331.98     33.08 o
   1   4   0     1687.44     1676.41     40.50 o
   2   4   0     5717.10     5793.49    102.08 o
   3   4   0     4095.83     4119.88     83.00 o
   4   4   0      144.77      161.33     17.93 o
   5   4   0       18.05       19.88     10.02 o
   6   4   0     2520.58     2475.27     96.90 o
   7   4   0      329.85      299.10     40.07 o
   8   4   0       13.62       36.34     18.64 o
   9   4   0      121.95      115.54     30.28 o
 -13   5   0        7.84       53.11     20.50 o
 -12   5   0      549.21      518.36     39.60 o
 -11   5   0      202.09      221.87     22.52 o
 -10   5   0       53.49       46.67     13.28 o
  -9   5   0      587.07      568.14     29.66 o
  -8   5   0      852.65      893.36     42.40 o
  -7   5   0      101.12       78.94     11.14 o
  -6   5   0     1343.91     1469.22     38.39 o
  -5   5   0     2582.24     2533.71     76.87 o
  -4   5   0     7172.15     7437.92    159.80 o
  -3   5   0     1069.37     1237.40     41.93 o
  -2   5   0     5314.54     5438.79    123.93 o
  -1   5   0     2069.53     1976.07     44.67 o
   0   5   0     1517.54     1438.86     37.69 o
   1   5   0     2441.92     2428.00     72.68 o
   2   5   0     8231.07     8230.98    215.47 o
   3   5   0      939.46      988.82     36.72 o
   4   5   0        3.52       -0.64      7.08 o
   5   5   0     3889.92     4038.19    220.60 o
   6   5   0     2235.01     2330.38     98.30 o
   7   5   0        4.19       10.25     14.44 o
   8   5   0      914.20      935.51     67.09 o
 -13   6   0        1.59        2.32     10.86 o
 -12   6   0       10.64       16.97     11.47 o
 -11   6   0       14.91        7.70      8.40 o
 -10   6   0       16.95       15.08      8.69 o
  -9   6   0       55.72       48.14     11.47 o
  -8   6   0      280.18      291.13     22.01 o
  -7   6   0       23.53       21.23     12.58 o
  -6   6   0      536.26      543.87     22.81 o
  -5   6   0      741.61      727.58     25.59 o
  -4   6   0     1216.99     1110.97     31.25 o
  -3   6   0        1.33        1.40      5.12 o
  -2   6   0     1819.56     1943.91     46.09 o
  -1   6   0     2606.51     2588.86     43.65 o
   0   6   0     1397.28     1367.68     28.36 o
   1   6   0     1639.04     1729.81     48.24 o
   2   6   0     3709.17     3682.27     81.16 o
   3   6   0      160.69      161.92     19.10 o
   4   6   0      171.70      189.46     27.25 o
   5   6   0      911.54      918.09     65.92 o
   6   6   0      330.83      391.84     34.04 o
   7   6   0      179.68      163.53     34.01 o
 -13   7   0      193.86      151.41     31.68 o
 -12   7   0      458.14      493.98     42.63 o
 -11   7   0      102.38      120.74     38.90 o
 -10   7   0      402.06      385.33     28.28 o
  -9   7   0      134.49      130.81     16.58 o
  -8   7   0     1151.63     1169.65     39.14 o
  -7   7   0       40.85       39.05     13.28 o
  -6   7   0      164.90      162.79     15.65 o
  -5   7   0       40.89       49.26      9.28 o
  -4   7   0       18.67        9.78      9.32 o
  -3   7   0     1219.93     1351.56     36.57 o
  -2   7   0      493.06      557.94     27.17 o
  -1   7   0       55.64       72.03      9.84 o
   0   7   0      425.49      406.02     26.68 o
   1   7   0      158.40      167.59     19.57 o
   2   7   0     1042.24     1033.25     40.50 o
   3   7   0      888.42      930.62     90.62 o
   4   7   0      329.94      284.37     27.86 o
   5   7   0       91.89       79.74     18.11 o
   6   7   0      119.77       93.85     19.76 o
 -13   8   0      710.62      703.03     65.22 o
 -12   8   0      351.18      330.78     44.73 o
 -11   8   0        0.06       -9.78      9.78 o
 -10   8   0      956.07      990.13     39.86 o
  -9   8   0     2509.52     2564.46     65.79 o
  -8   8   0        1.45        5.47      6.82 o
  -7   8   0        3.36        1.13      6.12 o
  -6   8   0     2454.33     2433.12     58.36 o
  -5   8   0     2995.91     3093.26     66.76 o
  -4   8   0        1.31       -2.10      5.10 o
  -3   8   0      757.55      751.44     23.81 o
  -2   8   0     1218.55     1224.64     30.74 o
  -1   8   0      259.69      224.58     20.49 o
   0   8   0     1167.68     1177.60     58.00 o
   1   8   0     1393.87     1280.59     46.42 o
   2   8   0       68.07       71.28     20.03 o
   3   8   0      231.12      267.07     27.51 o
   4   8   0      390.35      449.52     54.74 o
   5   8   0      122.11      133.66     22.73 o
 -12   9   0       29.09       21.90     17.24 o
 -11   9   0       21.23       -3.26     14.91 o
 -10   9   0      483.83      612.64     58.24 o
  -9   9   0      487.90      532.51     52.18 o
  -8   9   0      107.90      118.80     24.69 o
  -7   9   0      532.46      524.96     28.42 o
  -6   9   0      923.84      938.29     35.08 o
  -5   9   0       82.42       83.61     12.98 o
  -4   9   0      308.91      327.17     23.22 o
  -3   9   0     1483.55     1461.46     36.32 o
  -2   9   0       83.49       90.72     16.54 o
  -1   9   0       32.86       39.13     10.87 o
   0   9   0        7.29        7.73      8.16 o
   1   9   0     1877.26     1872.54     60.61 o
   2   9   0       45.69       35.35     20.03 o
   3   9   0      366.02      328.06     31.46 o
   4   9   0      544.70      486.67     39.86 o
 -12  10   0      145.73      104.36     27.49 o
 -11  10   0      496.23      573.98     58.70 o
 -10  10   0      381.07      351.28     45.66 o
  -9  10   0      266.21      314.01     42.40 o
  -8  10   0       52.52       33.08     16.31 o
  -7  10   0      669.88      747.29     50.78 o
  -6  10   0      514.95      559.53     49.38 o
  -5  10   0       44.61       41.52     10.81 o
  -4  10   0      384.26      430.71     24.12 o
  -3  10   0      740.90      827.31     70.58 o
  -2  10   0      513.86      583.43     78.04 o
  -1  10   0       18.45       17.34     10.19 o
   0  10   0      256.64      300.35     63.83 o
   1  10   0      920.27      813.23     41.34 o
   2  10   0      723.65      689.98     64.29 o
 -11  11   0       17.24       30.75     20.03 o
 -10  11   0      272.59      287.45     43.33 o
  -9  11   0        5.43       31.21     17.24 o
  -8  11   0      348.44      362.46     44.26 o
  -7  11   0       75.86       76.87     22.36 o
  -6  11   0      116.58      118.80     25.16 o
  -5  11   0       35.77       23.27     10.72 o
  -4  11   0       24.65       48.92     19.57 o
  -3  11   0      104.98      134.18     28.42 o
  -2  11   0       47.41       52.86     24.46 o
  -1  11   0      243.42      243.49     40.53 o
   0  11   0      336.22      369.45     45.66 o
   1  11   0       33.49       41.00     21.43 o
 -10  12   0      501.17      553.01     58.70 o
  -9  12   0       75.42       39.60     20.97 o
  -8  12   0      400.97      434.21     48.92 o
  -7  12   0      120.24      146.76     29.35 o
  -6  12   0       74.97       86.19     26.09 o
  -5  12   0       17.21        0.93     14.91 o
  -4  12   0      180.44      199.87     36.34 o
  -8  13   0      451.25      519.00     55.44 o
  -7  13   0      137.02      175.17     36.81 o
  -6  13   0       29.13       43.79     21.90 o
   4 -13   1      600.14      609.38     64.76 o
   5 -13   1      135.66      138.84     34.01 o
   6 -13   1      404.46      454.24     56.84 o
   7 -13   1      599.26      602.86     66.62 o
   8 -13   1       11.38       -4.66     15.84 o
   1 -12   1       21.95       12.58     18.17 o
   2 -12   1      225.25      229.68     40.07 o
   3 -12   1      544.88      659.70     64.76 o
   4 -12   1      530.46      530.18     57.77 o
   5 -12   1       72.58       80.60     27.02 o
   6 -12   1      672.74      723.06     68.02 o
   7 -12   1      768.10      816.24     54.97 o
   8 -12   1       97.60      132.78     28.42 o
   9 -12   1      618.52      592.15     59.17 o
  10 -12   1      489.62      531.11     57.77 o
  -1 -11   1      293.05      345.22     48.92 o
   0 -11   1        0.27        8.39     16.31 o
   1 -11   1       13.18       21.43     17.24 o
   2 -11   1        7.13       14.44     15.84 o
   3 -11   1      446.13      373.64     46.59 o
   4 -11   1      103.89      132.78     29.82 o
   5 -11   1      231.31      252.87     25.01 o
   6 -11   1      218.72      235.27     33.08 o
   7 -11   1      604.39      677.40     48.92 o
   8 -11   1      120.28      114.61     26.56 o
   9 -11   1      301.06      377.84     45.66 o
  10 -11   1      379.65      463.09     52.18 o
  11 -11   1      149.45      145.82     32.15 o
  -2 -10   1      120.66      140.56     21.58 o
  -1 -10   1       54.95       76.31     16.47 o
   0 -10   1      317.13      295.73     28.13 o
   1 -10   1       59.70       57.04     13.73 o
   2 -10   1      830.17      782.61     35.79 o
   3 -10   1       87.67       79.87     14.32 o
   4 -10   1       13.20        8.27      8.07 o
   5 -10   1        8.23       11.65     11.18 o
   6 -10   1       69.98       74.08     19.57 o
   7 -10   1      381.85      338.24     39.60 o
   8 -10   1      119.09       84.79     22.36 o
   9 -10   1      161.90      119.73     26.56 o
  10 -10   1      128.17      148.62     31.21 o
  11 -10   1       12.54       17.70     17.24 o
  12 -10   1        9.21        3.26     14.44 o
  -4  -9   1      563.24      619.98     68.02 o
  -3  -9   1       48.35       50.31     15.95 o
  -2  -9   1      833.15      914.19     42.94 o
  -1  -9   1      603.07      634.61     39.99 o
   0  -9   1      177.37      148.09     18.45 o
   1  -9   1       88.86       88.88     17.24 o
   2  -9   1      672.46      660.66     30.63 o
   3  -9   1     1016.29     1002.22     29.02 o
   4  -9   1      141.83      145.30     15.29 o
   5  -9   1       88.70      105.94     23.06 o
   6  -9   1      275.49      256.71     32.61 o
   7  -9   1     1057.01     1086.45     58.70 o
   8  -9   1      113.24      138.84     26.09 o
   9  -9   1     1093.17     1273.28     68.95 o
  10  -9   1        1.60       -8.85     10.72 o
  11  -9   1      321.76      316.34     42.86 o
  12  -9   1       28.44       56.37     22.83 o
  -5  -8   1      269.65      251.90     66.16 o
  -4  -8   1      894.27      935.13     45.45 o
  -3  -8   1      118.52      130.28     20.26 o
  -2  -8   1      879.39      961.38     44.96 o
  -1  -8   1      774.05      669.84     69.42 o
   0  -8   1      176.44      175.25     19.33 o
   1  -8   1      747.43      697.94     40.53 o
   2  -8   1     1649.73     1575.35     35.17 o
   3  -8   1      250.49      259.34     16.18 o
   4  -8   1      277.99      282.35     19.81 o
   5  -8   1     2713.41     2729.36     68.49 o
   6  -8   1     1381.08     1496.50     42.49 o
   7  -8   1       22.73       19.79     12.11 o
   8  -8   1      387.19      413.71     43.33 o
   9  -8   1     1641.65     1551.41     74.54 o
  10  -8   1      401.06      339.17     41.46 o
  11  -8   1      440.12      455.17     49.38 o
  12  -8   1      455.08      444.46     50.32 o
  13  -8   1      337.69      330.78     46.12 o
  -6  -7   1       74.72       65.09     18.64 o
  -5  -7   1      493.32      486.26     38.68 o
  -4  -7   1      551.61      500.03     37.04 o
  -3  -7   1      141.25      155.31     20.14 o
  -2  -7   1      448.70      446.81     35.87 o
  -1  -7   1     1088.59     1114.44     40.23 o
   0  -7   1      257.55      238.12     20.35 o
   1  -7   1      598.00      595.92     19.02 o
   2  -7   1     1510.64     1551.21     33.10 o
   3  -7   1      286.89      314.51     17.94 o
   4  -7   1     1768.60     1790.41     64.29 o
   5  -7   1      274.12      241.32     46.59 o
   6  -7   1      649.56      659.93     68.49 o
   7  -7   1       43.62       31.65      8.50 o
   8  -7   1     1421.48     1367.27     41.85 o
   9  -7   1     1628.93     1717.55     50.07 o
  10  -7   1       45.37       45.00     11.36 o
  11  -7   1      474.92      394.61     44.73 o
  12  -7   1     1035.74     1088.32     66.62 o
  13  -7   1       72.73       59.63     24.23 o
  -7  -6   1       76.05       81.53     24.69 o
  -6  -6   1      477.84      461.76     36.54 o
  -5  -6   1      332.83      330.03     75.71 o
  -4  -6   1       87.99      149.42     60.57 o
  -3  -6   1       22.27        0.68      7.69 o
  -2  -6   1       52.27       43.53     11.41 o
  -1  -6   1        0.60        1.59      5.24 o
   0  -6   1       75.06       94.93     12.16 o
   1  -6   1      115.72      115.67      9.23 o
   2  -6   1     1118.25     1232.33     27.03 o
   3  -6   1        2.21        2.06      3.79 o
   4  -6   1      394.71      419.30     30.05 o
   5  -6   1      164.99      200.35     15.22 o
   6  -6   1      394.78      384.79     19.56 o
   7  -6   1        4.47       -1.27      4.70 o
   8  -6   1       17.55        9.85      9.78 o
   9  -6   1      639.15      607.78     28.05 o
  10  -6   1        0.56       -6.99      6.99 o
  11  -6   1      203.63      199.45     21.89 o
  12  -6   1       83.02      102.14     17.77 o
  13  -6   1       76.06       83.86     24.23 o
  -8  -5   1      161.43      169.12     34.48 o
  -7  -5   1      530.18      463.09     50.78 o
  -6  -5   1      945.17     1109.23     47.05 o
  -5  -5   1     1444.33     1493.29     52.30 o
  -4  -5   1      659.85      661.74     32.16 o
  -3  -5   1     4398.01     4379.59     91.17 o
  -2  -5   1     4166.73     4353.03     96.21 o
  -1  -5   1       95.59      101.03     12.35 o
   0  -5   1      688.58      709.96     17.56 o
   1  -5   1      325.05      263.85     11.21 o
   2  -5   1      618.88      605.12     19.10 o
   3  -5   1      530.77      519.42     17.64 o
   4  -5   1      241.62      187.79     12.98 o
   5  -5   1       36.15       22.84      6.52 o
   6  -5   1      449.50      476.23     20.02 o
   7  -5   1      820.37      829.04     28.99 o
   8  -5   1      232.49      228.12     18.97 o
   9  -5   1     1114.73     1134.51     60.33 o
  10  -5   1      348.20      354.13     27.72 o
  11  -5   1      211.49      199.20     42.40 o
  12  -5   1       86.13      159.18     66.39 o
  13  -5   1       39.75       34.01     20.50 o
  -9  -4   1      182.34      186.36     36.81 o
  -8  -4   1       97.67       49.85     20.03 o
  -7  -4   1     2075.58     1927.85     87.12 o
  -6  -4   1     2391.55     2238.45     65.54 o
  -5  -4   1       77.35       73.37     15.14 o
  -4  -4   1     2560.81     2363.51     60.55 o
  -3  -4   1     5914.47     5808.47    123.69 o
  -2  -4   1     1625.20     1627.58     42.69 o
  -1  -4   1     1514.82     1731.08     45.89 o
   0  -4   1      465.08      373.01     11.15 o
   1  -4   1      829.55      827.42     18.01 o
   2  -4   1     2546.34     2696.43     46.69 o
   3  -4   1     2141.91     2176.33     48.69 o
   4  -4   1     1349.84     1182.48     28.30 o
   5  -4   1     2558.27     2346.04     98.30 o
   6  -4   1       19.06       28.59      7.08 o
   7  -4   1     2347.75     2295.73     52.48 o
   8  -4   1     1916.08     1815.80     52.18 o
   9  -4   1       21.32       35.14     11.88 o
  10  -4   1      299.17      265.07     23.21 o
  11  -4   1      814.90      836.90     71.98 o
  12  -4   1      308.74      263.69     37.27 o
  -9  -3   1        0.29        9.32     16.31 o
  -8  -3   1      149.72      131.85     27.49 o
  -7  -3   1      140.77      183.09     29.82 o
  -6  -3   1       35.16       51.71     16.77 o
  -5  -3   1       19.57       21.83      8.82 o
  -4  -3   1     1789.19     1827.91     49.21 o
  -3  -3   1     4290.43     4727.99     87.54 o
  -2  -3   1     1780.29     1933.74    115.77 o
  -1  -3   1     2157.61     2185.40     44.20 o
   0  -3   1     2591.65     2609.44     47.69 o
   1  -3   1      404.92      456.62     12.84 o
   2  -3   1      504.26      452.38     20.97 o
   3  -3   1       17.62       14.17      3.58 o
   4  -3   1      124.96       76.85      8.03 o
   5  -3   1      276.20      214.23     15.37 o
   6  -3   1      376.15      315.70     17.35 o
   7  -3   1     2676.32     2307.04     55.67 o
   8  -3   1     1218.40     1129.54     60.10 o
   9  -3   1       23.92       13.36      8.07 o
  10  -3   1     2007.77     1903.38     54.94 o
  11  -3   1     1410.19     1311.48     68.95 o
  12  -3   1      320.61      373.18     46.59 o
 -10  -2   1      112.62      147.69     32.15 o
  -9  -2   1      406.05      412.78     46.59 o
  -8  -2   1      678.79      670.41     48.45 o
  -7  -2   1      442.90      373.64     39.60 o
  -6  -2   1       10.40       17.70     11.18 o
  -5  -2   1      107.08       95.84     22.36 o
  -4  -2   1      534.85      557.94     44.96 o
  -3  -2   1       89.59       90.92     10.67 o
  -2  -2   1     2982.00     2998.58     56.08 o
  -1  -2   1     5237.93     5603.75     86.19 o
   0  -2   1    16962.78    18275.46    356.87 o
   1  -2   1     5138.35     4937.96     95.04 o
   2  -2   1     3267.49     3433.85     51.71 o
   3  -2   1      285.19      286.44     10.94 o
   4  -2   1     1322.31     1301.42     46.36 o
   5  -2   1      645.74      715.15     22.40 o
   6  -2   1     1201.57     1149.02     34.94 o
   7  -2   1      939.04      893.16     37.74 o
   8  -2   1      223.32      220.33     18.84 o
   9  -2   1       86.75       73.97     20.50 o
  10  -2   1     1063.76     1038.93     59.17 o
  11  -2   1      686.20      749.62     53.11 o
  12  -2   1        0.13        0.47     14.91 o
 -11  -1   1      156.36      213.38     37.74 o
 -10  -1   1      388.12      413.71     48.45 o
  -9  -1   1       82.15       55.91     20.50 o
  -8  -1   1     1892.41     1917.60     81.06 o
  -7  -1   1     1829.34     1690.25     71.28 o
  -6  -1   1      267.32      289.78     30.75 o
  -5  -1   1     1386.54     1320.49     31.26 o
  -4  -1   1     5451.45     5485.55    118.01 o
  -3  -1   1     2231.87     2256.77     63.36 o
  -2  -1   1      168.05      127.65      9.35 o
  -1  -1   1     5758.86     5872.46     85.56 o
   0  -1   1      359.40      416.04     12.11 o
   1  -1   1     1180.38     1052.91     21.90 o
   2  -1   1      369.41      381.77     17.47 o
   3  -1   1      424.15      393.73     15.14 o
   4  -1   1      397.79      389.05     14.63 o
   5  -1   1      417.99      449.54     34.71 o
   6  -1   1     1347.96     1379.13     54.51 o
   7  -1   1      140.50      156.17     14.65 o
   8  -1   1      830.90      789.32     35.64 o
   9  -1   1       41.68       50.78     16.31 o
  10  -1   1      349.28      323.33     39.60 o
  11  -1   1       62.99       45.66     19.10 o
 -11   0   1       69.09       61.03     23.29 o
 -10   0   1      103.81      153.28     29.35 o
  -9   0   1      119.74      113.21     25.62 o
  -8   0   1      280.49      267.89     33.08 o
  -7   0   1      495.31      478.03     20.94 o
  -6   0   1       13.26       16.58      5.27 o
  -5   0   1     9137.95     9398.23    139.86 o
  -4   0   1     9822.10     9483.98    138.60 o
  -3   0   1       33.36       37.74      7.92 o
  -2   0   1    21211.72    20828.54    307.49 o
  -1   0   1     7801.64     7847.44    149.08 o
   1   0   1      922.07     1006.32     25.62 o
   2   0   1     2543.89     2598.27     61.03 o
   3   0   1     6855.15     7028.07    129.75 o
   4   0   1     6372.62     6435.99     98.85 o
   5   0   1     5002.95     5306.51     87.88 o
   6   0   1     3446.62     3482.60     91.31 o
   7   0   1      131.27      134.91     13.76 o
   8   0   1        0.62       10.72     11.18 o
   9   0   1      202.80      232.01     32.15 o
  10   0   1      255.59      214.78     34.48 o
  11   0   1        1.27       -3.73     15.37 o
 -12   1   1      132.26      100.17     28.42 o
 -11   1   1      214.51      206.85     34.94 o
 -10   1   1      105.91      148.62     27.95 o
  -9   1   1      217.44      311.21     37.74 o
  -8   1   1      521.26      542.93     24.51 o
  -7   1   1      164.15      171.91     15.56 o
  -6   1   1      142.40      141.29     12.47 o
  -5   1   1     5286.85     5230.54     86.16 o
  -4   1   1     2850.57     2765.52     73.14 o
  -3   1   1       28.18       32.61      6.99 o
  -2   1   1     1878.90     2073.67     49.85 o
  -1   1   1    23101.00    22368.28    432.81 o
   0   1   1     4871.19     5350.74    106.69 o
   1   1   1     4422.01     4849.44    102.03 o
   2   1   1     6266.09     6428.33     97.67 o
   3   1   1     3918.91     3912.09     63.08 o
   4   1   1     1003.78     1124.19     34.48 o
   5   1   1     3109.58     3027.20     57.17 o
   6   1   1      918.20      947.62     47.52 o
   7   1   1      260.42      307.49     34.01 o
   8   1   1      891.10      973.71     56.37 o
   9   1   1      770.22      739.37     53.11 o
  10   1   1      467.26      399.27     47.99 o
 -12   2   1       59.42       80.13     25.62 o
 -11   2   1       51.62       62.90     23.29 o
 -10   2   1       22.73       26.09     14.91 o
  -9   2   1        5.55       -2.06      6.03 o
  -8   2   1      199.04      201.63     17.77 o
  -7   2   1      660.90      737.31     27.25 o
  -6   2   1     1377.26     1304.77     46.82 o
  -5   2   1     1691.91     1851.44     58.24 o
  -4   2   1      783.24      771.51     31.21 o
  -3   2   1    15633.50    15520.64    298.64 o
  -2   2   1     2636.90     2551.68     60.10 o
  -1   2   1     2279.32     2197.13     52.18 o
   0   2   1      984.01     1037.54     32.61 o
   1   2   1     4468.78     4561.48     72.80 o
   2   2   1     1171.26     1103.07     28.49 o
   3   2   1     2542.18     2718.45     55.67 o
   4   2   1     1052.44     1090.39     31.68 o
   5   2   1     2116.69     2178.50     77.34 o
   6   2   1     1302.70     1305.42     61.03 o
   7   2   1       25.58       32.15     14.91 o
   8   2   1     1016.97     1065.02     61.96 o
   9   2   1     1492.01     1297.50     73.14 o
  10   2   1      539.90      505.96     55.44 o
 -12   3   1      254.55      320.53     43.79 o
 -11   3   1       72.69       56.37     21.43 o
 -10   3   1       76.58       53.06     12.20 o
  -9   3   1       30.91       32.64     10.48 o
  -8   3   1     1491.86     1527.14     43.80 o
  -7   3   1       34.29       41.83      8.49 o
  -6   3   1     2805.71     3027.35     85.72 o
  -5   3   1       66.52      101.56     14.44 o
  -4   3   1        1.23        3.73      4.66 o
  -3   3   1     4408.74     4541.96    102.03 o
  -2   3   1     1771.35     1743.82     47.99 o
  -1   3   1      149.83      127.65     13.04 o
   0   3   1     1413.88     1301.07     29.47 o
   1   3   1       25.24       42.90      6.70 o
   2   3   1       58.74       49.83      8.07 o
   3   3   1       47.82       59.11      9.54 o
   4   3   1       74.19       78.44     11.85 o
   5   3   1      135.68      110.88     20.97 o
   6   3   1      157.09      175.64     27.49 o
   7   3   1      481.89      504.09     48.92 o
   8   3   1      318.61      325.19     42.40 o
   9   3   1       60.03       89.45     25.16 o
 -13   4   1      145.17      130.91     30.28 o
 -12   4   1     1479.76     1596.60     82.00 o
 -11   4   1      510.94      598.96     33.67 o
 -10   4   1      260.62      300.27     24.98 o
  -9   4   1     1961.06     1966.06     54.19 o
  -8   4   1     1787.99     1767.54     97.84 o
  -7   4   1       78.61       65.94     19.57 o
  -6   4   1     5206.19     5793.80    137.90 o
  -5   4   1       62.61      111.81     14.91 o
  -4   4   1      212.93      193.81     18.64 o
  -3   4   1     2256.50     2117.00     59.17 o
  -2   4   1     9987.36    10321.78    210.12 o
  -1   4   1      494.02      506.20     17.95 o
   0   4   1     2839.94     2647.17     85.72 o
   1   4   1     1632.93     1539.78     38.54 o
   2   4   1      248.83      245.44     18.44 o
   3   4   1      616.42      633.84     35.41 o
   4   4   1      737.44      776.83     32.44 o
   5   4   1       44.80       39.29     11.36 o
   6   4   1      131.15       87.59     22.36 o
   7   4   1       65.82      100.63     25.62 o
   8   4   1       88.07      107.62     27.95 o
   9   4   1      145.60      100.63     29.82 o
 -13   5   1      492.46      584.69     58.70 o
 -12   5   1      580.34      559.40     37.16 o
 -11   5   1      163.63      128.85     19.80 o
 -10   5   1      191.37      217.88     22.04 o
  -9   5   1     1324.61     1345.49     43.60 o
  -8   5   1     2906.89     3048.13     68.31 o
  -7   5   1     1463.58     1375.86     39.80 o
  -6   5   1     1632.14     1600.33     56.37 o
  -5   5   1     4385.77     4637.93    114.14 o
  -4   5   1      142.38      142.56     17.24 o
  -3   5   1     4634.35     4784.68    113.68 o
  -2   5   1    10865.80    11131.03    230.62 o
  -1   5   1      721.77      620.32     22.56 o
   0   5   1     2908.76     3092.28     62.59 o
   1   5   1     7453.98     7801.60    221.53 o
   2   5   1     2493.42     2416.59     96.44 o
   3   5   1     2254.52     2368.55     87.59 o
   4   5   1      551.57      566.34     29.98 o
   5   5   1       63.29       78.19     14.86 o
   6   5   1        4.34      -10.25     10.25 o
   7   5   1      269.35      273.48     40.53 o
   8   5   1      206.40      159.33     33.08 o
 -13   6   1       30.84       16.91     12.60 o
 -12   6   1        0.22       -6.99      8.89 o
 -11   6   1       84.33       83.04     15.39 o
 -10   6   1      332.51      354.54     27.34 o
  -9   6   1      397.29      395.91     32.38 o
  -8   6   1       80.27       84.77     13.16 o
  -7   6   1     1408.73     1360.20     40.52 o
  -6   6   1      773.26      785.96     38.67 o
  -5   6   1     1178.40     1097.64     45.66 o
  -4   6   1       81.25       91.78     15.84 o
  -3   6   1     3321.74     3191.81     88.52 o
  -2   6   1     4027.79     4218.86     79.05 o
  -1   6   1     2104.37     2096.47     49.91 o
   0   6   1     1648.27     1626.92     44.14 o
   1   6   1     6916.06     6839.28    121.72 o
   2   6   1     3509.99     3543.08     79.06 o
   3   6   1       38.74       35.64     14.21 o
   4   6   1     1488.66     1504.09     51.89 o
   5   6   1     2574.76     2485.52    102.50 o
   6   6   1        1.73        6.52     15.37 o
   7   6   1     1000.14     1018.43     70.82 o
 -13   7   1      137.02      176.04     24.02 o
 -12   7   1       27.77       25.84     15.61 o
 -11   7   1      186.57      201.42     22.89 o
 -10   7   1       42.02       37.43     11.36 o
  -9   7   1      158.02      147.42     17.93 o
  -8   7   1     1209.42     1273.43     41.72 o
  -7   7   1       28.96       12.55      7.23 o
  -6   7   1       29.29       17.24      9.78 o
  -5   7   1      476.77      453.78     30.28 o
  -4   7   1       21.42       25.16      9.78 o
  -3   7   1      889.40      825.56     41.00 o
  -2   7   1      158.28      142.15     30.98 o
  -1   7   1     1028.89     1082.41     36.23 o
   0   7   1      247.70      236.91     20.42 o
   1   7   1     8755.20     8601.60    171.91 o
   2   7   1      462.26      416.59     29.96 o
   3   7   1      786.16      854.08     38.71 o
   4   7   1      350.77      467.39     56.84 o
   5   7   1      403.71      420.13     34.92 o
   6   7   1      263.59      345.22     48.45 o
 -13   8   1      366.63      276.74     41.00 o
 -12   8   1       22.96        7.92     14.91 o
 -11   8   1     1186.94     1125.74     49.85 o
 -10   8   1      200.28      234.68     23.80 o
  -9   8   1       85.98       98.77     15.91 o
  -8   8   1      161.81      143.05     17.09 o
  -7   8   1       85.67      104.80     14.59 o
  -6   8   1      999.82     1054.77     50.32 o
  -5   8   1      146.01      190.55     24.69 o
  -4   8   1       25.64        8.39      8.85 o
  -3   8   1      561.00      577.01     31.45 o
  -2   8   1      871.01      864.37     33.27 o
  -1   8   1      235.11      256.53     21.91 o
   0   8   1     1195.93     1137.85     41.18 o
   1   8   1       54.07       55.90     12.68 o
   2   8   1      113.25      119.72     37.74 o
   3   8   1       24.84       20.94     11.28 o
   4   8   1       49.33       48.90     14.96 o
   5   8   1       48.99       29.35     20.03 o
 -12   9   1       54.10       54.04     21.90 o
 -11   9   1      706.54      746.35     67.09 o
 -10   9   1     1198.50     1360.58    132.78 o
  -9   9   1      254.67      241.76     23.22 o
  -8   9   1      406.08      457.17     92.94 o
  -7   9   1     1059.55     1164.03     41.41 o
  -6   9   1     2373.64     2433.35     61.74 o
  -5   9   1       42.74       62.96     14.21 o
  -4   9   1     2165.61     2118.23     54.68 o
  -3   9   1     1402.71     1402.22     35.78 o
  -2   9   1      202.30      184.39     52.18 o
  -1   9   1     2028.45     1899.34     74.54 o
   0   9   1      555.06      549.74     35.74 o
   1   9   1     1214.13     1258.57     87.82 o
   2   9   1       49.60       81.06     22.83 o
   3   9   1      468.16      522.73     56.37 o
 -12  10   1      162.69      151.41     33.08 o
 -11  10   1      343.11      356.41     48.45 o
 -10  10   1      448.50      469.15     50.78 o
  -9  10   1      109.51      149.55     30.28 o
  -8  10   1      611.72      683.46     59.63 o
  -7  10   1     1498.14     1658.22     51.97 o
  -6  10   1      100.54       96.58     21.43 o
  -5  10   1      358.89      437.47     41.93 o
  -4  10   1     1932.19     1957.92     45.81 o
  -3  10   1     3183.24     3135.57     77.67 o
  -2  10   1       26.34       36.12     11.14 o
  -1  10   1     2630.82     2528.95    123.46 o
   0  10   1     3733.53     3720.13    130.45 o
   1  10   1      130.89      120.20     27.49 o
   2  10   1      778.12      682.53     64.76 o
 -11  11   1      116.43      127.65     31.21 o
 -10  11   1        2.50       -0.93     14.44 o
  -9  11   1       78.89       70.82     24.23 o
  -8  11   1       63.82       22.36     15.37 o
  -7  11   1       12.73        3.26     13.51 o
  -6  11   1        4.30       -3.73     10.25 o
  -5  11   1       36.68       16.41     10.07 o
  -4  11   1       45.82       41.98     22.60 o
  -3  11   1      466.39      448.19     45.66 o
  -2  11   1      127.73      101.10     24.23 o
  -1  11   1       91.21       94.11     24.23 o
   0  11   1      372.94      358.27     45.66 o
 -10  12   1      119.06      152.35     33.08 o
  -9  12   1      127.45      144.43     31.68 o
  -8  12   1        2.72       -3.26     13.98 o
  -7  12   1       61.83       73.14     22.36 o
  -6  12   1      128.24      147.22     31.68 o
  -8  13   1      177.26      146.29     31.68 o
   4 -13   2       99.69       95.97     28.89 o
   5 -13   2      108.90       85.72     28.42 o
   6 -13   2      345.94      309.82     48.92 o
   7 -13   2      272.60      290.71     48.92 o
   8 -13   2        0.31      -13.98     13.98 o
   1 -12   2       92.11      103.89     29.82 o
   2 -12   2      695.67      682.99     67.09 o
   3 -12   2      668.99      637.80     64.29 o
   4 -12   2       43.34       40.53     20.50 o
   5 -12   2     1334.05     1514.14     86.19 o
   6 -12   2      841.62      848.85     64.76 o
   7 -12   2       83.26       59.63     20.50 o
   8 -12   2       54.90       65.22     21.90 o
   9 -12   2     1400.13     1515.07     82.00 o
  10 -12   2      129.09      154.68     34.01 o
  -1 -11   2      248.33      195.67     40.07 o
   0 -11   2       12.96        1.40     15.84 o
   1 -11   2      338.35      377.37     49.38 o
   2 -11   2      710.13      745.42     57.30 o
   3 -11   2      601.02      552.54     58.24 o
   4 -11   2      121.60       83.86     25.16 o
   5 -11   2      523.72      506.89     55.91 o
   6 -11   2     1248.25     1069.22     59.63 o
   7 -11   2      734.98      723.53     50.78 o
   8 -11   2      653.25      537.17     53.58 o
   9 -11   2     2186.60     2213.91     98.30 o
  10 -11   2      262.51      224.09     37.74 o
  11 -11   2        2.31        4.66     14.44 o
  -2 -10   2       69.70       45.75     15.44 o
  -1 -10   2      199.82      183.00     23.93 o
   0 -10   2      398.52      334.14     29.18 o
   1 -10   2        0.90       15.37     13.51 o
   2 -10   2       21.25       17.70     14.91 o
   3 -10   2       32.02       47.05     19.57 o
   4 -10   2      332.95      270.81     24.47 o
   5 -10   2      165.10      181.23     27.49 o
   6 -10   2        4.44        6.99      9.78 o
   7 -10   2      276.80      312.15     38.20 o
   8 -10   2      844.05      870.28     55.91 o
   9 -10   2      245.07      220.37     35.41 o
  10 -10   2       13.74      -10.72     10.72 o
  11 -10   2      172.43      197.07     36.34 o
  12 -10   2      360.81      402.06     50.78 o
  -4  -9   2        0.85       24.47     13.64 o
  -3  -9   2      197.20      224.06     26.85 o
  -2  -9   2     1285.98     1279.14     80.13 o
  -1  -9   2      296.28      272.66     26.67 o
   0  -9   2        0.25       -0.91      7.49 o
   1  -9   2      401.98      434.32     30.52 o
   2  -9   2      204.28      220.42     21.43 o
   3  -9   2      398.07      361.87     20.08 o
   4  -9   2       18.00        5.12      9.32 o
   5  -9   2      779.32      694.64     42.40 o
   6  -9   2       37.81       30.28     13.04 o
   7  -9   2        1.76        0.47     10.25 o
   8  -9   2        1.67        3.73     11.18 o
   9  -9   2      317.51      333.58     41.00 o
  10  -9   2       25.23       34.94     18.64 o
  11  -9   2       55.32       32.15     17.70 o
  12  -9   2        8.13        0.47     13.51 o
  -5  -8   2     1122.53     1142.93     94.81 o
  -4  -8   2       17.82        9.19     18.87 o
  -3  -8   2      701.88      686.62     39.40 o
  -2  -8   2     1389.83     1494.30     52.51 o
  -1  -8   2      550.30      595.81     35.87 o
   0  -8   2      480.92      519.30     29.27 o
   1  -8   2     2183.13     2285.24     58.97 o
   2  -8   2      816.17      844.91     24.61 o
   3  -8   2        0.38        7.15      4.87 o
   4  -8   2      935.29      923.37     29.71 o
   5  -8   2     3121.29     3132.73     64.21 o
   6  -8   2        4.59       -8.39      8.39 o
   7  -8   2      941.06      918.27     52.18 o
   8  -8   2     2082.18     2524.19     95.51 o
   9  -8   2      182.62      157.00     28.42 o
  10  -8   2      129.50      103.43     24.69 o
  11  -8   2      349.49      394.14     46.59 o
  12  -8   2      170.58      147.69     30.75 o
  13  -8   2       25.65       40.07     21.43 o
  -6  -7   2      345.21      335.79     33.10 o
  -5  -7   2      439.34      379.59     34.07 o
  -4  -7   2       73.17       59.20     14.86 o
  -3  -7   2     2133.31     1976.81    102.73 o
  -2  -7   2      330.73      355.95     27.77 o
  -1  -7   2      325.39      367.16     26.53 o
   0  -7   2      195.46      204.41     28.89 o
   1  -7   2     3758.42     3779.60     59.39 o
   2  -7   2      869.29      836.51     22.87 o
   3  -7   2        2.34        6.09      5.82 o
   4  -7   2     3351.03     3156.25     61.28 o
   5  -7   2     2038.06     2096.92    117.87 o
   6  -7   2      133.08      178.94     14.73 o
   7  -7   2     2046.63     2023.43     49.03 o
   8  -7   2     1134.53     1071.55     56.84 o
   9  -7   2       74.70       79.20     20.50 o
  10  -7   2      111.33      103.43     23.29 o
  11  -7   2      488.73      528.32     52.18 o
  12  -7   2      980.64      980.70     63.36 o
  13  -7   2       33.22      -11.65     14.91 o
  -7  -6   2        2.82       -1.40     15.37 o
  -6  -6   2       95.28      100.74     34.94 o
  -5  -6   2      142.59      134.06     20.06 o
  -4  -6   2      148.83      141.05     18.77 o
  -3  -6   2       40.89       47.78     11.52 o
  -2  -6   2      259.68      293.67     62.66 o
  -1  -6   2       27.35       23.53      7.91 o
   0  -6   2       85.04       96.14      8.72 o
   1  -6   2     1544.06     1611.34     52.86 o
   2  -6   2      556.81      589.99     17.54 o
   3  -6   2     2741.41     2961.32     55.05 o
   4  -6   2     4500.28     4803.12     80.45 o
   5  -6   2      766.32      753.61     24.06 o
   6  -6   2        4.78        2.17      4.44 o
   7  -6   2     2067.68     2081.24     48.98 o
   8  -6   2     1730.38     1668.61     45.53 o
   9  -6   2       75.57       84.87     12.73 o
  10  -6   2      551.72      577.58     60.80 o
  11  -6   2     1125.91     1121.40     64.29 o
  12  -6   2       69.01       43.79     19.57 o
  13  -6   2        0.59        8.85     15.84 o
  -8  -5   2       31.91       38.67     20.97 o
  -7  -5   2      502.00      535.77     54.04 o
  -6  -5   2      369.54      386.09     32.16 o
  -5  -5   2       71.45       71.17     14.78 o
  -4  -5   2      300.27      282.84     24.46 o
  -3  -5   2      933.26      940.63     53.11 o
  -2  -5   2     1468.09     1580.65     45.15 o
  -1  -5   2      397.09      452.07     21.29 o
   0  -5   2       16.58        9.42      3.35 o
   1  -5   2    11241.67    12552.35    148.31 o
   2  -5   2      776.13      842.86     37.50 o
   3  -5   2      533.27      558.28     20.97 o
   4  -5   2        0.93        0.54      3.25 o
   5  -5   2      438.18      460.55     17.79 o
   6  -5   2      135.10      147.36     12.87 o
   7  -5   2       29.62       21.39      8.85 o
   8  -5   2     1473.89     1377.72     40.60 o
   9  -5   2      144.23      104.68     14.63 o
  10  -5   2     1153.29     1183.00     58.70 o
  11  -5   2        2.68       10.73      9.15 o
  12  -5   2       13.40       15.66     11.41 o
  -9  -4   2       65.96       61.50     24.69 o
  -8  -4   2      467.63      402.53     47.99 o
  -7  -4   2     1771.95     1825.82     84.79 o
  -6  -4   2      862.23      906.79     54.74 o
  -5  -4   2       31.48       38.11     10.94 o
  -4  -4   2     5119.96     5173.14    102.26 o
  -3  -4   2     3982.25     3842.23     79.23 o
  -2  -4   2        6.82       -3.21      4.13 o
  -1  -4   2     1790.03     1790.15     42.25 o
   0  -4   2     6536.03     6565.26     82.25 o
   1  -4   2      976.39     1096.52     21.23 o
   2  -4   2      594.20      566.73     15.67 o
   3  -4   2     4515.26     4482.37     84.79 o
   4  -4   2      309.23      273.83     12.63 o
   5  -4   2      366.72      389.16     55.21 o
   6  -4   2      123.00      130.15     14.21 o
   7  -4   2     2074.63     1844.78     45.10 o
   8  -4   2        1.78       -4.82      5.12 o
   9  -4   2      669.26      670.91     46.12 o
  10  -4   2      647.18      652.69     30.96 o
  11  -4   2      481.58      527.88     34.37 o
  12  -4   2      208.55      256.24     37.27 o
  -9  -3   2        1.83      -10.25     12.11 o
  -8  -3   2     1488.16     1424.69     74.54 o
  -7  -3   2     2855.32     2700.29    101.10 o
  -6  -3   2       13.78        5.59      7.72 o
  -5  -3   2      601.68      551.84     70.35 o
  -4  -3   2     4173.87     4030.45    102.26 o
  -3  -3   2     3814.44     3831.37     75.60 o
  -2  -3   2       45.00       47.09      7.89 o
  -1  -3   2     1159.82     1110.06     28.72 o
   0  -3   2     5818.27     5864.93     78.26 o
   1  -3   2     1841.00     1954.03     40.53 o
   2  -3   2     1205.43     1119.31     26.09 o
   3  -3   2     7585.78     7447.87    106.87 o
   4  -3   2      167.73      153.04     12.81 o
   5  -3   2      286.00      276.56     17.00 o
   6  -3   2     1258.18     1199.89     32.86 o
   7  -3   2     3111.82     3094.70    111.11 o
   8  -3   2       44.18       41.57     17.00 o
   9  -3   2      216.57      240.61     20.90 o
  10  -3   2      794.56      768.29     33.77 o
  11  -3   2       66.81       51.25     19.10 o
  12  -3   2      157.20      205.92     34.01 o
 -10  -2   2       64.23       67.55     23.76 o
  -9  -2   2        2.04        2.33     12.11 o
  -8  -2   2       73.53       79.20     21.43 o
  -7  -2   2       22.27       -0.47      9.32 o
  -6  -2   2      154.97      193.81     27.49 o
  -5  -2   2      742.45      768.84     30.88 o
  -4  -2   2       41.77       36.67      9.08 o
  -3  -2   2       50.97       41.54      7.56 o
  -2  -2   2        2.01        5.33      4.43 o
  -1  -2   2     1152.71     1130.81     26.13 o
   0  -2   2     6637.27     7195.20    139.30 o
   1  -2   2        8.17        5.12      1.31 o
   2  -2   2      706.17      771.43     15.69 o
   3  -2   2     2936.35     2861.13     47.69 o
   4  -2   2      404.46      390.88     20.03 o
   5  -2   2     2647.36     2746.26     53.01 o
   6  -2   2     4432.44     4058.18    102.03 o
   7  -2   2     1342.56     1200.31     35.41 o
   8  -2   2      320.30      348.69     26.79 o
   9  -2   2     1508.58     1484.72     45.19 o
  10  -2   2     1946.76     1987.02     83.39 o
  11  -2   2        2.85        4.66     13.04 o
  12  -2   2      250.65      234.81     38.20 o
 -11  -1   2      120.23      128.59     31.21 o
 -10  -1   2        0.61      -10.72     11.65 o
  -9  -1   2      429.26      411.38     46.12 o
  -8  -1   2      385.97      344.29     39.13 o
  -7  -1   2        2.97        0.93      9.78 o
  -6  -1   2      203.28      198.47     26.09 o
  -5  -1   2     1712.13     1652.97     36.46 o
  -4  -1   2     2488.20     2516.95     54.74 o
  -3  -1   2     5898.91     6103.15     99.14 o
  -2  -1   2    12892.27    13621.52    266.95 o
  -1  -1   2      272.93      247.18     24.69 o
   0  -1   2     3175.17     3171.78     62.43 o
   1  -1   2     3789.35     3927.57     55.71 o
   2  -1   2      539.53      577.89     14.44 o
   3  -1   2      168.87      145.28      9.68 o
   4  -1   2     1924.97     2118.90     42.17 o
   5  -1   2      322.27      308.69     17.94 o
   6  -1   2      559.56      591.57     22.81 o
   7  -1   2        0.66        9.06     10.72 o
   8  -1   2       22.48       35.01      9.21 o
   9  -1   2       45.74       67.09     19.10 o
  10  -1   2      577.73      606.12     53.58 o
  11  -1   2      333.70      356.41     44.26 o
 -11   0   2      203.65      229.68     38.67 o
 -10   0   2       28.10       33.08     17.24 o
  -9   0   2      566.62      614.51     46.12 o
  -8   0   2      412.26      392.74     40.53 o
  -7   0   2       47.14       52.94      8.84 o
  -6   0   2       41.29       29.10      6.81 o
  -5   0   2     3403.23     3239.79     90.38 o
  -4   0   2      442.09      444.92     25.16 o
  -3   0   2      748.10      792.44     23.00 o
  -2   0   2      554.22      584.74     16.91 o
  -1   0   2    12648.04    12922.84    243.19 o
   0   0   2      378.71      394.14     13.04 o
   1   0   2     1581.36     1698.61     29.14 o
   2   0   2     1851.17     1849.81     33.77 o
   3   0   2     1429.06     1378.43     30.28 o
   4   0   2        8.31       10.97      4.24 o
   5   0   2      251.18      239.29     16.05 o
   6   0   2      482.07      477.26     20.35 o
   7   0   2       50.83       39.97      9.32 o
   8   0   2        4.71        5.12     10.25 o
   9   0   2       30.10        0.47     11.18 o
  10   0   2      213.26      312.61     41.46 o
  11   0   2        5.78       -9.78     13.04 o
 -12   1   2      215.77      185.42     37.27 o
 -11   1   2      231.28      156.54     31.21 o
 -10   1   2        4.53      -11.65     11.65 o
  -9   1   2     1281.63     1228.08     64.29 o
  -8   1   2      605.67      632.39     26.64 o
  -7   1   2       63.98       86.88     19.57 o
  -6   1   2      534.33      515.27     32.15 o
  -4   1   2     1131.51     1100.90     40.53 o
  -3   1   2      119.15      153.28     15.37 o
  -2   1   2     1267.02     1201.99     35.41 o
  -1   1   2     5506.93     5739.76    116.47 o
   0   1   2      912.70      939.64     19.43 o
   1   1   2       20.91       18.34      3.78 o
   2   1   2     1912.78     1922.70     36.21 o
   3   1   2     2781.72     2989.88     52.87 o
   4   1   2     1767.32     1863.79     79.20 o
   5   1   2     3128.14     3096.99     89.45 o
   6   1   2     1101.91     1151.68     54.51 o
   7   1   2      283.28      306.09     34.94 o
   8   1   2     1546.60     1446.12     70.82 o
   9   1   2     1326.87     1184.76     66.62 o
  10   1   2      106.99      131.85     30.28 o
 -12   2   2      158.92       71.75     25.62 o
 -11   2   2       31.89       33.08     18.17 o
 -10   2   2       12.71        2.33     13.04 o
  -9   2   2      152.22      168.55     17.98 o
  -8   2   2       68.25       86.42     12.51 o
  -7   2   2      295.16      313.54     31.68 o
  -6   2   2     1562.01     1743.82     61.96 o
  -5   2   2      810.41      692.31     33.54 o
  -4   2   2     4428.48     4478.13    106.22 o
  -3   2   2      769.64      879.60     32.61 o
  -2   2   2    47165.21    46588.94    855.37 o
  -1   2   2       96.29       66.16      9.32 o
   0   2   2     7685.56     7496.68    107.50 o
   1   2   2       95.90       74.27      5.66 o
   2   2   2      334.64      255.73      9.85 o
   3   2   2      761.52      886.19     24.02 o
   4   2   2     3009.91     2947.12     55.63 o
   5   2   2      747.73      690.45     40.53 o
   6   2   2      132.78       96.44     20.50 o
   7   2   2        1.63        0.00      9.32 o
   8   2   2     3380.60     3344.15    119.27 o
   9   2   2     1306.53     1176.37     69.88 o
  10   2   2       29.08       38.67     21.43 o
 -12   3   2      156.20      155.61     33.08 o
 -11   3   2       31.40       41.00     19.57 o
 -10   3   2        0.69       -0.68      7.16 o
  -9   3   2       68.77       93.97     14.15 o
  -8   3   2       97.73      120.91     14.63 o
  -7   3   2       33.61       47.05     13.98 o
  -6   3   2     2417.34     2562.86     78.74 o
  -5   3   2       64.85       71.28     13.04 o
  -4   3   2     1054.72     1099.50     41.00 o
  -3   3   2      543.75      585.16     26.56 o
  -2   3   2      292.18      288.85     17.70 o
  -1   3   2        6.86        3.26      4.19 o
   0   3   2      372.95      360.78     10.76 o
   1   3   2      806.22      943.02     28.89 o
   2   3   2      293.87      323.63     19.51 o
   3   3   2        2.30        3.39      3.42 o
   4   3   2      149.89      109.02     20.03 o
   5   3   2      110.17       97.84     20.97 o
   6   3   2        2.56       -5.59      7.92 o
   7   3   2      105.43      120.20     25.16 o
   8   3   2     1060.64     1097.17     68.02 o
   9   3   2      429.32      470.55     54.51 o
 -12   4   2      371.29      311.21     41.46 o
 -11   4   2        1.21       -6.45      8.40 o
 -10   4   2       51.21       49.94     16.77 o
  -9   4   2     2631.54     2708.94    134.41 o
  -8   4   2      448.44      527.85     36.34 o
  -7   4   2      606.42      591.68     35.87 o
  -6   4   2     8236.55     8329.64    187.29 o
  -5   4   2     1778.81     1779.23     59.17 o
  -4   4   2     5338.41     5131.77    121.60 o
  -3   4   2     1984.54     2148.68     63.36 o
  -2   4   2      221.30      194.74     18.64 o
  -1   4   2      309.32      329.48     14.26 o
   0   4   2       22.97       31.16      9.55 o
   1   4   2       12.70       15.73      5.57 o
   2   4   2       71.33       64.86      9.95 o
   3   4   2        0.83        2.25      5.76 o
   4   4   2      130.43      134.79     16.63 o
   5   4   2      122.08      129.05     23.76 o
   6   4   2        0.62       -7.45      9.32 o
   7   4   2       80.23      134.64     28.42 o
   8   4   2        4.75       20.50     18.64 o
 -13   5   2      604.01      676.01     63.83 o
 -12   5   2       49.62       55.75     15.37 o
 -11   5   2      221.42      285.92     30.05 o
 -10   5   2      411.36      449.22     31.29 o
  -9   5   2      745.47      762.47     33.08 o
  -8   5   2        5.95       -4.19      7.92 o
  -7   5   2     4204.34     4449.71    120.20 o
  -6   5   2     2498.79     2274.47     73.14 o
  -5   5   2        1.46       13.51      7.45 o
  -4   5   2     1076.90     1009.58     42.40 o
  -3   5   2    11353.55    11634.19    243.19 o
  -2   5   2     1378.47     1381.83     50.78 o
  -1   5   2     1635.72     1676.12     39.82 o
   0   5   2      124.73      153.74     13.97 o
   1   5   2        6.56       12.77      6.29 o
   2   5   2      165.54      169.73     16.63 o
   3   5   2       16.29       14.38      8.07 o
   4   5   2      335.63      339.29     26.66 o
   5   5   2        6.93        7.45     11.65 o
   6   5   2       42.22       19.10     15.84 o
   7   5   2      263.03      256.71     40.53 o
   8   5   2       30.13        1.40     15.84 o
 -13   6   2      209.28      206.14     32.15 o
 -12   6   2      258.22      257.86     33.08 o
 -11   6   2      335.52      337.85     28.94 o
 -10   6   2      140.02      186.27     20.49 o
  -9   6   2       60.47       46.17     11.07 o
  -7   6   2     2099.37     1928.78     69.88 o
  -6   6   2     1050.25     1062.69     47.99 o
  -5   6   2      675.18      756.60     38.67 o
  -4   6   2     2996.06     2763.19     83.39 o
  -3   6   2     6072.53     5945.68    144.43 o
  -2   6   2     1141.76     1118.25     33.41 o
  -1   6   2      418.22      402.13     19.73 o
   0   6   2     5542.43     5324.13    167.72 o
   1   6   2     2398.06     2522.74     61.03 o
   2   6   2       83.63       76.19     12.93 o
   3   6   2      304.86      317.59     26.11 o
   4   6   2     1983.40     1970.67     73.84 o
   5   6   2      108.18      124.86     27.02 o
   6   6   2      542.01      476.60     53.11 o
   7   6   2      261.27      248.78     41.00 o
 -13   7   2       42.25       45.36     15.32 o
 -12   7   2        0.60        1.30     13.28 o
 -11   7   2       57.24       45.19     19.10 o
 -10   7   2       14.22        9.04      8.82 o
  -9   7   2        0.21       -6.26      6.26 o
  -8   7   2       26.03       41.46     13.98 o
  -7   7   2      121.45      102.50     18.64 o
  -6   7   2      593.67      648.05     38.20 o
  -5   7   2        1.68        7.92      8.39 o
  -4   7   2     2864.95     2996.13     91.31 o
  -3   7   2      517.13      498.50     32.61 o
  -2   7   2       15.36       19.78      6.75 o
  -1   7   2      952.67      809.08     30.74 o
   0   7   2     2834.32     2701.14     64.26 o
   1   7   2      446.37      511.19     46.59 o
   2   7   2       77.25       85.47     14.86 o
   3   7   2      585.57      546.49     36.23 o
   4   7   2      823.50      889.85     60.57 o
   5   7   2       49.11       37.74     19.57 o
   6   7   2     1302.28     1428.42     84.79 o
 -13   8   2       67.38       56.51     15.91 o
 -12   8   2       20.00       16.40     11.19 o
 -11   8   2       99.78      118.17     36.57 o
 -10   8   2      527.66      533.05     35.36 o
  -9   8   2       32.09       41.45     11.52 o
  -8   8   2        2.20        9.78      9.78 o
  -7   8   2      340.91      396.47     38.20 o
  -6   8   2       48.68       46.59     14.44 o
  -5   8   2      263.98      318.67     32.61 o
  -4   8   2      186.96      243.66     28.89 o
  -3   8   2        0.55        1.49      5.90 o
  -2   8   2      159.94      150.70     16.43 o
  -1   8   2     1392.48     1396.25     44.44 o
   0   8   2      677.31      705.02     72.91 o
   1   8   2      798.71      872.54     38.15 o
   2   8   2      948.35      953.68     60.10 o
   3   8   2      235.78      230.15     37.27 o
   4   8   2       79.90      102.50     27.49 o
   5   8   2      195.77      189.62     36.81 o
 -12   9   2       30.47       42.40     21.43 o
 -11   9   2      876.58      940.42     42.85 o
 -10   9   2      550.25      557.52     36.88 o
  -9   9   2       91.19       77.37     14.66 o
  -8   9   2     1216.71     1195.78     43.76 o
  -7   9   2      231.24      221.30     29.35 o
  -6   9   2       50.02       50.78     16.31 o
  -5   9   2      155.32      182.63     27.95 o
  -4   9   2     1914.08     1766.68     66.39 o
  -3   9   2      657.47      660.74     38.67 o
  -2   9   2        6.30        0.34      7.36 o
  -1   9   2     2192.38     2077.40     85.26 o
   0   9   2     2688.23     2809.31    107.15 o
   1   9   2       48.21       33.54     17.70 o
   2   9   2      267.26      304.69     42.86 o
   3   9   2      177.44      170.52     33.54 o
 -12  10   2      183.49      216.64     39.13 o
 -11  10   2      596.84      617.30     61.50 o
 -10  10   2        5.80       19.57     16.31 o
  -9  10   2       20.01       21.22     18.17 o
  -8  10   2      859.41      951.00     40.66 o
  -7  10   2     2400.93     2519.26     68.00 o
  -6  10   2      431.05      477.54     45.66 o
  -4  10   2     1723.29     1743.98     54.48 o
  -2  10   2     4276.60     4125.45    133.71 o
  -1  10   2     2016.05     2008.92     88.98 o
   0  10   2       16.27       10.25     15.37 o
   1  10   2      212.15      199.40     35.41 o
   2  10   2      611.22      660.17     64.76 o
 -11  11   2       66.24      121.13     30.75 o
 -10  11   2       64.39       52.65     23.29 o
  -9  11   2      297.12      380.17     46.59 o
  -8  11   2      353.43      344.29     43.79 o
  -7  11   2       55.84       78.38     15.61 o
  -6  11   2      166.85      168.23     20.90 o
  -5  11   2      997.83     1068.75     58.70 o
  -4  11   2        8.44       11.18     13.04 o
  -3  11   2       56.44       27.02     17.70 o
  -2  11   2      223.47      271.61     37.74 o
  -1  11   2     1672.79     1673.47     84.33 o
   0  11   2      102.21       88.98     26.56 o
 -10  12   2      166.67      206.39     39.13 o
  -9  12   2        7.73        1.40     13.98 o
  -8  12   2        1.17       -5.12     11.65 o
  -7  12   2        7.25        2.80     13.98 o
  -4  12   2      187.24      185.42     33.54 o
  -3  12   2        1.98       -4.66     13.51 o
  -2  12   2      181.92      184.49     34.48 o
   4 -13   3       46.85       68.02     26.56 o
   5 -13   3      829.11      782.69     76.41 o
   6 -13   3      132.28      151.41     37.27 o
   7 -13   3       20.77       48.45     23.29 o
   8 -13   3      164.07       91.78     28.42 o
   1 -12   3      732.68      671.81     68.49 o
   2 -12   3      748.40      636.40     66.16 o
   3 -12   3       10.47       16.31     16.31 o
   4 -12   3       92.51      122.53     32.15 o
   5 -12   3     1374.75     1513.67     88.05 o
   6 -12   3      660.03      687.65     68.95 o
   7 -12   3        4.22        0.00     13.51 o
   8 -12   3      122.91      130.45     29.35 o
   9 -12   3     1406.92     1578.43     85.26 o
  10 -12   3      181.40      148.15     33.08 o
  -1 -11   3      187.43      123.93     33.08 o
   0 -11   3      282.77      252.98     42.86 o
   1 -11   3      663.94      666.69     66.16 o
   2 -11   3      689.78      706.75     65.69 o
   3 -11   3      368.16      304.69     44.73 o
   4 -11   3     2141.33     2043.86     98.77 o
   5 -11   3     2761.35     2724.99    116.01 o
   6 -11   3      596.39      664.82     47.52 o
   7 -11   3      482.33      451.91     47.52 o
   8 -11   3     2876.88     2877.80    111.81 o
   9 -11   3      881.87      829.75     60.10 o
  10 -11   3       21.28        5.12     16.77 o
  11 -11   3      269.08      336.84     47.99 o
  -2 -10   3        3.59      -13.98     13.98 o
  -1 -10   3       73.95       47.99     22.36 o
   0 -10   3      447.27      349.88     46.12 o
   1 -10   3       18.34       28.89     16.31 o
   2 -10   3       22.61       24.69     16.31 o
   3 -10   3        7.82       16.77     14.91 o
   4 -10   3      146.47      123.15     17.23 o
   5 -10   3       72.07       80.60     19.10 o
   6 -10   3       12.26        0.47     10.72 o
   7 -10   3       10.14       15.37     13.98 o
   8 -10   3     1055.18     1054.31     62.43 o
   9 -10   3      265.22      300.03     41.00 o
  10 -10   3        8.32        0.93     13.04 o
  11 -10   3      552.26      608.92     61.96 o
  12 -10   3      499.39      509.22     57.77 o
  -4  -9   3       99.71       87.15     29.58 o
  -3  -9   3      883.94      962.90     88.05 o
  -2  -9   3      504.40      536.56     38.20 o
  -1  -9   3       15.33        9.06      9.38 o
   0  -9   3        1.31        4.00      7.58 o
   1  -9   3      189.91      238.07     35.87 o
   2  -9   3       11.43       -3.26     12.58 o
   3  -9   3       14.97        4.14      7.03 o
   4  -9   3       18.75        2.33      9.32 o
   5  -9   3       62.10       75.01     18.17 o
   6  -9   3        7.23       16.77     12.11 o
   7  -9   3      103.36      104.83     23.29 o
   8  -9   3      166.29      138.84     27.02 o
   9  -9   3       74.20       52.65     19.10 o
  10  -9   3       18.80        9.32     13.04 o
  11  -9   3      194.64      172.38     33.08 o
  12  -9   3       39.54       63.83     23.29 o
  -5  -8   3        0.79       -3.29     12.35 o
  -4  -8   3      614.65      734.21     46.80 o
  -3  -8   3     1584.55     1653.64    111.58 o
  -2  -8   3      612.90      609.62     35.15 o
  -1  -8   3       15.75       19.89      9.38 o
   0  -8   3     1498.79     1493.44     47.28 o
   1  -8   3      578.66      591.44     50.55 o
   2  -8   3        1.80       -1.05      4.86 o
   3  -8   3      145.65      154.06     16.77 o
   4  -8   3      946.82      942.03     47.05 o
   5  -8   3      426.28      458.44     40.07 o
   6  -8   3     1286.59     1343.16     61.03 o
   7  -8   3      680.71      746.35     46.59 o
   8  -8   3      944.10      830.21     52.65 o
   9  -8   3      182.23      130.91     27.49 o
  10  -8   3      369.87      315.41     41.46 o
  11  -8   3      520.64      594.94     57.77 o
  12  -8   3      253.53      264.16     41.00 o
  -6  -7   3      326.98      308.20     32.85 o
  -5  -7   3       81.48       79.31     18.17 o
  -4  -7   3     1018.42     1083.50     58.00 o
  -3  -7   3     2313.43     2263.24     66.02 o
  -2  -7   3       83.51       71.31     14.06 o
  -1  -7   3       29.34       28.29      8.95 o
   0  -7   3     3332.19     3445.42     75.08 o
   1  -7   3     5967.25     6260.91     87.28 o
   2  -7   3       85.29      110.39      9.77 o
   3  -7   3     1464.18     1532.10     36.21 o
   4  -7   3     2723.78     2559.32     67.79 o
   5  -7   3      924.95      942.49     46.59 o
   6  -7   3      914.84      915.01     48.45 o
   7  -7   3     4666.87     4709.21    135.11 o
   8  -7   3      131.85      101.56     21.90 o
   9  -7   3        0.71       10.72     13.04 o
  10  -7   3      349.30      398.80     44.26 o
  11  -7   3      970.49      894.04     58.70 o
  12  -7   3       67.86       43.33     20.03 o
  -7  -6   3        3.26       -7.59      9.74 o
  -6  -6   3       62.43       46.77     14.12 o
  -5  -6   3      357.45      303.00     30.98 o
  -4  -6   3      589.72      605.88     34.69 o
  -3  -6   3       67.69       72.76     13.32 o
  -2  -6   3        0.06       -1.18      5.77 o
  -1  -6   3     1052.24     1061.87     35.95 o
   0  -6   3     3591.98     3712.34     56.42 o
   1  -6   3      299.81      283.70     12.49 o
   2  -6   3     2149.73     2293.34     42.55 o
   3  -6   3     3606.62     3741.09     84.33 o
   4  -6   3     2204.57     2116.33     42.73 o
   5  -6   3        5.44        1.13      3.69 o
   6  -6   3     1666.59     1631.15     38.80 o
   7  -6   3     2806.19     2779.43     58.54 o
   8  -6   3      450.15      403.46     41.00 o
   9  -6   3     1123.58     1152.61     60.10 o
  10  -6   3     1581.93     1445.19     70.82 o
  11  -6   3     1152.40     1151.68     65.69 o
  12  -6   3      171.14      176.11     33.08 o
  -8  -5   3       59.95       68.95     23.76 o
  -7  -5   3      155.26      149.54     22.23 o
  -6  -5   3        4.98        5.64      8.73 o
  -5  -5   3       96.98      119.02     18.02 o
  -4  -5   3       11.80       23.27     22.83 o
  -3  -5   3      762.18      737.06     31.30 o
  -2  -5   3      253.32      292.52     21.62 o
  -1  -5   3       57.24       76.25      6.88 o
   0  -5   3      587.01      748.36     18.80 o
   1  -5   3     2951.23     3268.46     48.92 o
   2  -5   3     1260.70     1224.78     27.31 o
   3  -5   3      370.77      362.48     16.77 o
   4  -5   3     1783.04     1718.52     34.90 o
   5  -5   3      301.93      347.33     23.76 o
   6  -5   3     2359.41     2457.67     51.04 o
   7  -5   3      217.71      206.54     21.20 o
   8  -5   3       75.79       72.02     24.69 o
   9  -5   3       16.77       25.62      9.78 o
  10  -5   3      714.56      749.91     61.96 o
  11  -5   3       51.34       46.59     19.10 o
  12  -5   3        3.64       17.70     14.91 o
  -9  -4   3       15.48       28.42     19.10 o
  -8  -4   3     1036.24     1180.56     70.35 o
  -7  -4   3      952.55      944.36     59.17 o
  -6  -4   3      370.08      304.43     27.39 o
  -5  -4   3       40.51       47.44     11.98 o
  -4  -4   3     2294.82     2189.22     57.97 o
  -3  -4   3     1550.92     1445.36     42.45 o
  -2  -4   3      431.38      454.89     21.35 o
  -1  -4   3      679.52      609.31     15.52 o
   0  -4   3     5587.89     5951.40     76.22 o
   1  -4   3     3321.34     3758.81     51.76 o
   2  -4   3      169.87      154.04      8.15 o
   3  -4   3      375.18      334.65     10.65 o
   4  -4   3      392.14      378.33     13.40 o
   5  -4   3      412.27      434.57     16.53 o
   6  -4   3      974.00     1012.89     29.21 o
   7  -4   3       59.19       78.37     10.63 o
   8  -4   3      761.31      818.59     30.38 o
   9  -4   3       18.40       10.82     13.51 o
  10  -4   3       89.28       66.90     13.13 o
  11  -4   3       29.20       15.14     10.21 o
  12  -4   3        0.79       15.84     15.37 o
  -9  -3   3       76.17       92.71     25.62 o
  -8  -3   3     1196.17     1285.39     69.88 o
  -7  -3   3     2129.70     2169.65     89.45 o
  -6  -3   3      182.73      195.71     21.08 o
  -5  -3   3     4700.86     4641.36     95.77 o
  -4  -3   3     8356.97     8438.24    345.69 o
  -3  -3   3       11.36        9.70      5.25 o
  -2  -3   3    14383.25    15880.13    277.67 o
  -1  -3   3     3128.03     3084.54     43.97 o
   0  -3   3     1192.44     1167.98     21.33 o
   1  -3   3      255.37      248.30      8.32 o
   2  -3   3     6112.68     6232.67    136.04 o
   3  -3   3     4128.42     3905.52     60.77 o
   4  -3   3       83.25       83.36      7.83 o
   5  -3   3        6.80        1.90      3.69 o
   6  -3   3     2569.57     2630.20     54.64 o
   7  -3   3      586.90      621.17     33.78 o
   8  -3   3      926.31      870.67     37.74 o
   9  -3   3        4.17        3.82      8.85 o
  10  -3   3      810.06      825.05     35.64 o
  11  -3   3       11.37       20.97     15.37 o
  12  -3   3       97.44      111.81     26.56 o
 -10  -2   3       14.32       -0.93     14.91 o
  -9  -2   3      177.13      239.93     37.27 o
  -8  -2   3     1881.47     1741.96     80.13 o
  -7  -2   3       38.19       27.49     14.44 o
  -6  -2   3       71.25       64.89     12.53 o
  -5  -2   3      339.17      305.26     22.89 o
  -4  -2   3      204.28      186.14     16.56 o
  -3  -2   3        0.09        2.46      4.03 o
  -2  -2   3     1634.21     1770.81     49.09 o
  -1  -2   3      408.25      367.78     15.00 o
   0  -2   3       12.29       12.75      3.12 o
   1  -2   3     2829.72     2982.16     71.28 o
   2  -2   3     6581.62     6848.21     95.98 o
   3  -2   3      193.77      185.14      9.45 o
   4  -2   3      223.99      198.93     11.46 o
   5  -2   3     3694.86     3677.49    166.09 o
   6  -2   3     4165.03     3988.36     74.26 o
   7  -2   3        9.89        2.36      5.34 o
   8  -2   3      695.34      679.38     28.49 o
   9  -2   3     1303.68     1378.32     59.63 o
  10  -2   3      605.40      587.02     43.33 o
  11  -2   3      169.06      148.15     28.89 o
  12  -2   3      501.29      572.58     57.77 o
 -11  -1   3       80.15      124.86     30.75 o
 -10  -1   3      283.11      244.13     38.20 o
  -9  -1   3        0.41        6.52     11.65 o
  -8  -1   3      294.49      254.38     33.54 o
  -7  -1   3      462.19      537.64     39.13 o
  -6  -1   3      236.45      270.22     30.28 o
  -5  -1   3      894.34      873.25     38.90 o
  -4  -1   3     6146.93     5716.59    466.12 o
  -3  -1   3      465.69      509.50     19.50 o
  -2  -1   3     1716.23     1703.19     31.76 o
  -1  -1   3     2008.36     2165.39     31.16 o
   0  -1   3      247.78      247.49     11.44 o
   1  -1   3     1458.46     1427.12     25.63 o
   2  -1   3     4455.52     4502.74     68.47 o
   3  -1   3      663.42      752.61     20.35 o
   4  -1   3      475.64      458.33     17.27 o
   5  -1   3     4321.09     4107.52     73.13 o
   6  -1   3     7502.15     7558.67    122.20 o
   7  -1   3       82.61       77.77     11.14 o
   8  -1   3     1210.66     1204.89    104.83 o
   9  -1   3     1445.64     1503.89     70.35 o
  10  -1   3        9.50        0.47     12.11 o
  11  -1   3       84.80       82.00     25.16 o
 -11   0   3      122.97       95.04     28.42 o
 -10   0   3      614.10      596.34     56.84 o
  -9   0   3      300.20      317.27     39.60 o
  -8   0   3       96.93      112.28     23.29 o
  -7   0   3       95.42       92.11     11.55 o
  -6   0   3      712.47      638.73     37.74 o
  -5   0   3      902.91      866.55     41.00 o
  -4   0   3      144.29      148.62     18.17 o
  -3   0   3      598.83      560.44     22.60 o
  -2   0   3      165.37      172.08      8.08 o
  -1   0   3    12274.63    12503.05    169.65 o
   0   0   3     4029.48     4028.85     60.88 o
   1   0   3     2621.97     2658.52     75.71 o
   2   0   3      538.03      496.16     15.65 o
   3   0   3     1569.54     1737.27     36.73 o
   4   0   3        3.79        8.01      4.44 o
   5   0   3      936.27     1036.75     30.41 o
   6   0   3      318.87      349.37     25.39 o
   7   0   3       10.01       18.17      9.78 o
   8   0   3      742.07      730.05     47.05 o
   9   0   3      201.77      209.18     32.15 o
  10   0   3        9.08        0.93     12.11 o
  11   0   3       16.37       14.44     16.77 o
 -12   1   3      271.35      348.95     48.92 o
 -11   1   3       17.07      101.10     28.42 o
 -10   1   3      557.56      601.00     56.84 o
  -9   1   3     2038.81     2153.81     88.52 o
  -8   1   3       27.97       31.51      8.95 o
  -7   1   3      105.14       85.72     18.64 o
  -6   1   3     1383.29     1260.70     53.11 o
  -5   1   3     2846.80     2993.81     85.72 o
  -4   1   3       53.45       45.66     10.25 o
  -3   1   3        7.45        7.92      5.12 o
  -2   1   3      240.64      214.96     10.72 o
  -1   1   3      290.32      280.92     11.19 o
   0   1   3      254.46      267.73     19.80 o
   1   1   3     2105.00     1998.18     43.79 o
   2   1   3     1494.00     1596.03     33.67 o
   3   1   3       48.14       35.02      6.16 o
   4   1   3     1814.24     1775.89     40.53 o
   5   1   3      548.08      604.63     23.05 o
   6   1   3       10.73       21.37      6.89 o
   7   1   3      884.35      787.35     47.52 o
   8   1   3        5.13        8.39     13.04 o
   9   1   3       90.02       68.02     21.43 o
  10   1   3       33.95       18.17     17.70 o
 -12   2   3       44.07       38.67     21.43 o
 -11   2   3       19.99        4.66     15.37 o
 -10   2   3      224.32      238.54     34.94 o
  -9   2   3     1233.74     1292.29     44.26 o
  -8   2   3      631.00      601.46     41.46 o
  -7   2   3     1646.62     1728.92     67.55 o
  -6   2   3     7482.31     7606.11    177.50 o
  -5   2   3     4266.48     4301.09    109.95 o
  -4   2   3      204.16      210.12     20.50 o
  -3   2   3       11.32       14.91      6.06 o
  -2   2   3    12007.48    11772.56    234.34 o
  -1   2   3      450.24      446.89     25.16 o
   0   2   3      383.91      395.07     15.14 o
   1   2   3      568.35      486.40     25.26 o
   2   2   3     8542.15     9025.31    133.09 o
   3   2   3     5865.13     6314.73    100.95 o
   4   2   3     4992.29     5279.11    159.80 o
   5   2   3      552.57      648.05     41.00 o
   6   2   3        8.50       13.51     11.65 o
   7   2   3      741.07      805.99     51.71 o
   8   2   3     2138.48     2347.62     98.30 o
   9   2   3        0.81        0.00     13.04 o
  10   2   3      182.03      204.53     37.74 o
 -12   3   3        9.93       13.98     16.31 o
 -11   3   3        0.07        3.73     13.98 o
 -10   3   3      124.26      146.50     27.95 o
  -9   3   3      122.79      116.32     15.72 o
  -8   3   3       19.55       25.16     12.58 o
  -7   3   3     1293.58     1383.69     58.24 o
  -6   3   3     3215.69     3009.65     89.45 o
  -5   3   3      333.87      333.58     23.76 o
  -4   3   3        1.55       10.72      6.52 o
  -3   3   3    13637.29    13890.96    279.07 o
  -2   3   3     3334.08     3249.11     82.93 o
  -1   3   3      150.75      127.28     10.20 o
   0   3   3       80.17      106.67      6.96 o
   1   3   3      449.79      392.13     15.45 o
   2   3   3      121.01       97.89     10.12 o
   3   3   3      166.20      144.38     12.06 o
   4   3   3     1311.47     1361.79     61.03 o
   5   3   3      523.48      418.37     40.53 o
   6   3   3       80.78       91.78     21.43 o
   7   3   3      958.86     1044.52     62.43 o
   8   3   3     1029.81     1166.59     70.35 o
   9   3   3       25.74       35.41     20.03 o
 -12   4   3       20.51        2.80     15.84 o
 -11   4   3      394.76      439.14     35.17 o
 -10   4   3      284.64      303.68     25.93 o
  -9   4   3       21.76       32.61     14.44 o
  -8   4   3      242.36      195.21     26.56 o
  -7   4   3      299.26      234.34     27.49 o
  -6   4   3        1.50       -1.86      6.06 o
  -5   4   3     2248.13     2376.50     74.08 o
  -4   4   3      279.15      294.44     21.90 o
  -3   4   3      205.11      203.59     21.43 o
  -2   4   3       21.55       24.23      7.92 o
  -1   4   3       15.68        8.91      4.03 o
   0   4   3      211.44      221.42     13.10 o
   1   4   3     2076.09     2245.42     44.51 o
   2   4   3        0.31        3.86      3.39 o
   3   4   3      728.99      786.78     30.31 o
   4   4   3      986.24     1037.07     55.91 o
   5   4   3       76.73       39.13     15.84 o
   6   4   3       96.29      120.20     27.49 o
   7   4   3      605.21      596.34     58.24 o
   8   4   3      700.61      705.36     66.62 o
 -13   5   3      246.22      215.24     38.20 o
 -12   5   3       10.76        6.84     13.28 o
 -11   5   3      118.58      131.34     18.94 o
 -10   5   3      703.06      703.96     41.00 o
  -9   5   3      267.47      284.19     34.48 o
  -8   5   3     2003.36     1962.79     75.01 o
  -7   5   3     2518.09     2265.62     78.27 o
  -6   5   3     1934.76     1858.90     67.09 o
  -5   5   3      859.69      921.53     42.86 o
  -4   5   3     2758.21     2759.93     82.93 o
  -3   5   3     3778.28     3843.59    102.96 o
  -2   5   3       51.13       24.69      9.32 o
  -1   5   3      610.80      578.73     21.47 o
   0   5   3      125.71      116.56     11.98 o
   1   5   3     1690.12     1629.30     43.05 o
   2   5   3      743.95      715.54     29.09 o
   3   5   3      349.33      320.58     66.39 o
   4   5   3       41.79       47.05     17.24 o
   5   5   3        2.85        3.73     11.18 o
   6   5   3       44.77       38.67     17.70 o
   7   5   3       18.66       28.42     19.10 o
 -13   6   3      233.34      267.97     29.12 o
 -12   6   3      332.46      373.76     32.26 o
 -11   6   3      482.83      515.67     45.89 o
 -10   6   3      280.84      315.46     27.02 o
  -9   6   3      440.73      423.96     40.53 o
  -8   6   3     3060.31     3222.09    102.96 o
  -7   6   3      517.19      516.67     34.94 o
  -6   6   3       38.60       25.16     11.65 o
  -5   6   3     1372.69     1368.78     56.37 o
  -4   6   3     4540.39     4358.40    118.80 o
  -3   6   3     3194.91     3209.05     95.04 o
  -2   6   3        7.42        8.65      5.15 o
  -1   6   3     1685.92     1634.87     42.25 o
   0   6   3     2202.70     2242.69     59.40 o
   1   6   3      670.83      654.10     28.05 o
   2   6   3     1037.44     1071.55     38.61 o
   3   6   3      522.50      572.30     32.45 o
   4   6   3      614.37      569.78     54.51 o
   5   6   3       12.00       24.23     15.84 o
   6   6   3     1116.94     1120.46     71.75 o
 -13   7   3       33.00       23.16     13.97 o
 -12   7   3        3.54       11.01     10.15 o
 -11   7   3      136.08      133.40     20.03 o
 -10   7   3      280.59      280.40     25.78 o
  -9   7   3      526.74      546.95     40.53 o
  -8   7   3      185.79      225.49     29.35 o
  -7   7   3      170.61      131.38     22.36 o
  -6   7   3       12.12        6.06      9.32 o
  -5   7   3      577.28      580.96     37.74 o
  -4   7   3     3092.12     3082.32     96.90 o
  -3   7   3      655.25      691.85     40.53 o
  -2   7   3      241.65      247.10     19.07 o
  -1   7   3     1263.86     1226.10     58.70 o
   0   7   3     4603.78     4671.00     99.23 o
   1   7   3      289.42      329.85     38.20 o
   2   7   3      508.24      492.91     48.45 o
   3   7   3      467.80      585.16     56.37 o
   4   7   3      262.76      283.73     41.00 o
   5   7   3      380.15      368.98     48.92 o
 -12   8   3      182.99      169.50     36.11 o
 -11   8   3       54.64       50.31     13.67 o
 -10   8   3        3.72       -2.71     11.41 o
  -9   8   3      154.66      152.35     25.62 o
  -8   8   3        1.22        3.26     10.25 o
  -7   8   3        3.25       10.25     11.65 o
  -6   8   3       56.57       41.46     14.91 o
  -5   8   3       29.26        9.32     10.25 o
  -4   8   3        0.84        0.00      8.39 o
  -3   8   3      991.92     1077.66     37.19 o
  -2   8   3      322.70      361.14     34.01 o
  -1   8   3       17.34       30.28     14.91 o
   0   8   3        8.12        8.85     11.18 o
   1   8   3      243.37      224.09     33.54 o
   2   8   3      241.49      305.16     41.46 o
   3   8   3      345.04      422.10     49.85 o
   4   8   3        0.51        6.06     17.24 o
 -12   9   3      154.42      164.27     22.89 o
 -11   9   3        8.34        6.29     10.87 o
 -10   9   3        4.07        8.14      9.35 o
  -9   9   3      396.07      485.46     46.59 o
  -8   9   3      101.86      143.96     26.56 o
  -7   9   3       67.25       59.17     18.64 o
  -6   9   3      947.81     1021.70     56.37 o
  -5   9   3      775.65      884.72     52.18 o
  -4   9   3      248.18      237.60     31.68 o
  -3   9   3      908.17      950.41     54.97 o
  -2   9   3     1211.33     1263.96     64.76 o
  -1   9   3     1004.15      954.61     57.77 o
   0   9   3      718.30      710.95     51.25 o
   1   9   3      260.70      277.67     40.07 o
   2   9   3      236.44      254.38     39.60 o
   3   9   3       73.67       60.10     24.23 o
 -12  10   3      156.05      170.05     35.87 o
 -11  10   3      331.22      298.20     29.51 o
 -10  10   3        1.03       -2.54      8.49 o
  -9  10   3      313.71      274.87     36.81 o
  -8  10   3      675.07      650.85     47.05 o
  -7  10   3        6.73      -10.25     11.18 o
  -6  10   3      906.27      946.69     56.84 o
  -4  10   3      775.52      751.01     50.78 o
  -3  10   3       99.07      103.89     24.69 o
  -2  10   3     2176.72     2201.79     92.71 o
  -1  10   3     1096.95     1141.90     67.09 o
   0  10   3        0.07        9.32     14.91 o
   1  10   3      239.13      218.97     38.67 o
 -11  11   3        4.33      -12.58     13.51 o
 -10  11   3      192.08      198.00     35.41 o
  -9  11   3      181.06      217.10     34.71 o
  -8  11   3      771.86      722.16     37.36 o
  -7  11   3       78.21      101.10     24.69 o
  -6  11   3      911.77      957.40     59.17 o
  -4  11   3       56.08       40.07     17.70 o
  -3  11   3     2069.89     1984.22     90.38 o
  -2  11   3      902.79     1004.46     64.29 o
  -1  11   3      171.52      174.24     33.54 o
   0  11   3      232.86      190.55     36.34 o
  -9  12   3        6.89       -2.80     15.37 o
  -8  12   3        0.66       -6.99     12.58 o
  -7  12   3       75.58       56.37     22.83 o
  -6  12   3       83.74       70.35     22.83 o
  -4  12   3        0.07       -8.39     13.98 o
  -3  12   3      118.29       99.23     27.02 o
   5 -13   4       79.88      142.56     35.87 o
   6 -13   4        5.06       -7.92     14.91 o
   7 -13   4       64.69       75.47     29.35 o
   1 -12   4      520.12      425.36     54.97 o
   2 -12   4      387.50      288.39     46.12 o
   3 -12   4      170.46      148.62     34.01 o
   4 -12   4     1922.12     1779.23     96.44 o
   5 -12   4      684.32      669.48     69.88 o
   6 -12   4       62.74       40.07     23.29 o
   7 -12   4      669.64      653.64     58.24 o
   8 -12   4      127.75      144.89     30.28 o
   9 -12   4       98.57       97.84     28.42 o
  10 -12   4        0.10       -3.26     14.91 o
  -1 -11   4        5.09        0.00     16.77 o
   0 -11   4      800.60      732.38     70.82 o
   1 -11   4     1110.34     1264.89     79.20 o
   2 -11   4       14.31       10.25     14.91 o
   3 -11   4     1019.04      955.54     67.55 o
   4 -11   4     2327.56     2323.86    107.15 o
   5 -11   4      379.94      404.39     52.18 o
   6 -11   4       28.46       46.12     18.17 o
   7 -11   4      566.24      662.49     48.92 o
   8 -11   4     2085.84     2229.75     96.90 o
   9 -11   4       32.67       47.99     20.50 o
  10 -11   4      277.62      246.92     40.53 o
  11 -11   4      116.74       78.27     25.62 o
  -2 -10   4      244.81      296.31     48.45 o
  -1 -10   4      246.80      234.34     40.53 o
   0 -10   4      186.68      213.38     38.20 o
   1 -10   4      185.20      219.43     39.13 o
   2 -10   4      282.33      260.43     39.60 o
   3 -10   4      526.12      605.66     60.10 o
   4 -10   4     1291.17     1327.91     47.13 o
   5 -10   4      193.67      184.03     27.95 o
   6 -10   4       73.59       51.25     18.17 o
   7 -10   4     1717.71     1742.89     79.20 o
   8 -10   4      905.93      943.89     59.63 o
   9 -10   4        2.63        9.32     13.51 o
  10 -10   4      419.27      591.21     58.70 o
  11 -10   4     1378.93     1565.85     86.66 o
  12 -10   4      132.94      149.55     34.01 o
  -4  -9   4       22.35       33.50     17.24 o
  -3  -9   4       49.05       70.55     17.24 o
  -2  -9   4       25.30       31.68     20.97 o
  -1  -9   4        8.84       35.87     17.24 o
   0  -9   4      183.96      210.58     35.87 o
   1  -9   4      271.99      232.94     35.41 o
   2  -9   4       23.26        8.39     13.51 o
   3  -9   4      100.57      144.24     17.45 o
   4  -9   4       30.19       50.45     11.81 o
   5  -9   4      253.33      237.60     30.28 o
   6  -9   4        0.90       14.44     10.72 o
   7  -9   4     1037.71     1058.50     58.70 o
   8  -9   4       23.05       31.21     14.91 o
   9  -9   4       23.69       29.82     15.84 o
  10  -9   4      129.44      139.30     28.42 o
  11  -9   4      619.83      578.17     58.70 o
  -5  -8   4      206.27      225.82     28.54 o
  -4  -8   4      730.75      804.05     82.23 o
  -3  -8   4      461.46      464.90     35.88 o
  -2  -8   4      201.16      209.80     22.81 o
  -1  -8   4      243.81      252.59     23.61 o
   0  -8   4     1065.28     1100.29     54.28 o
   1  -8   4       92.10       49.38     17.70 o
   2  -8   4      275.46      259.46     20.82 o
   3  -8   4      603.99      644.64     28.99 o
   4  -8   4      468.56      472.41     33.54 o
   5  -8   4     1109.67     1114.87     54.51 o
   6  -8   4      477.48      489.18     43.79 o
   7  -8   4       10.55        6.99     11.18 o
   8  -8   4      156.70      188.69     30.28 o
   9  -8   4       27.89       12.11     12.58 o
  10  -8   4       18.87        4.19     12.58 o
  11  -8   4       12.20       30.28     17.70 o
  12  -8   4       73.94       56.37     22.83 o
  -6  -7   4       20.84       43.94     16.13 o
  -5  -7   4      481.68      524.36    100.63 o
  -4  -7   4     2613.06     2551.66     81.30 o
  -3  -7   4      950.15      929.93     42.63 o
  -2  -7   4      498.76      535.42     62.66 o
  -1  -7   4     2134.36     2207.42     58.60 o
   0  -7   4     2886.40     2975.83     67.60 o
   1  -7   4       79.03       80.30      8.77 o
   2  -7   4     2576.98     2682.08     46.51 o
   3  -7   4     3946.63     4249.84    113.68 o
   4  -7   4      469.40      453.78     31.68 o
   5  -7   4      620.71      724.92     41.93 o
   6  -7   4     2244.49     2150.55     80.13 o
   7  -7   4     4409.89     4111.01    124.86 o
   8  -7   4       31.43       18.17     12.58 o
   9  -7   4     1762.66     1874.27     82.46 o
  10  -7   4      998.90      972.31     59.63 o
  11  -7   4      200.54      191.48     34.01 o
  12  -7   4      392.09      370.85     46.59 o
  -7  -6   4       63.14       70.39     18.12 o
  -6  -6   4       16.05       -5.82     13.28 o
  -5  -6   4       98.50      100.80     18.11 o
  -4  -6   4      949.55      934.27     40.45 o
  -3  -6   4        2.33       -0.93      7.24 o
  -2  -6   4      580.18      583.65     30.07 o
  -1  -6   4     1271.79     1250.21     44.26 o
   0  -6   4     1380.89     1340.99     35.51 o
   1  -6   4      213.21      220.08     12.56 o
   2  -6   4     1810.41     1716.71     32.34 o
   3  -6   4     6453.90     6500.09    153.74 o
   4  -6   4      658.42      686.72     37.27 o
   5  -6   4     3782.31     3832.41    109.95 o
   6  -6   4     6821.94     6933.83    173.78 o
   7  -6   4      441.49      341.50     35.87 o
   8  -6   4     1703.40     1728.45     74.08 o
   9  -6   4     1745.75     1769.91     77.80 o
  10  -6   4       12.36       25.16     15.37 o
  11  -6   4       47.40       36.34     18.17 o
  12  -6   4        4.10       36.81     17.70 o
  -8  -5   4        4.15       14.91     17.70 o
  -7  -5   4       15.99       14.57     11.07 o
  -6  -5   4      143.95      190.23     42.63 o
  -5  -5   4      258.84      229.02     55.44 o
  -4  -5   4        7.37        4.21     13.51 o
  -3  -5   4      593.61      702.80     64.76 o
  -2  -5   4      900.10      895.52     33.00 o
  -1  -5   4      902.75      879.48     21.18 o
   0  -5   4      159.10      143.21      9.76 o
   1  -5   4     1051.34     1068.15     22.98 o
   2  -5   4     2423.59     2421.27     42.86 o
   3  -5   4     1602.56     1470.81     27.79 o
   4  -5   4      143.22      148.20     18.17 o
   5  -5   4        7.31        3.15      4.19 o
   6  -5   4     1968.28     1956.38     43.27 o
   7  -5   4     1845.23     1807.45     44.10 o
   8  -5   4      285.24      283.30     41.23 o
   9  -5   4      906.53      860.50     51.71 o
  10  -5   4     3332.89     3446.65    117.40 o
  11  -5   4      138.99      107.15     25.16 o
  12  -5   4      617.06      615.91     56.84 o
  -9  -4   4      253.72      232.94     40.07 o
  -8  -4   4      306.12      340.10     44.26 o
  -7  -4   4        1.55       -2.91      9.05 o
  -6  -4   4     1506.31     1577.04     81.53 o
  -5  -4   4      732.67      685.95     35.24 o
  -4  -4   4      363.80      372.55     26.75 o
  -3  -4   4       63.65       75.67     11.94 o
  -2  -4   4      826.13      833.73     19.72 o
  -1  -4   4       49.00       45.21      5.72 o
   0  -4   4      813.92      894.09     20.00 o
   1  -4   4     1070.60     1173.80     25.09 o
   2  -4   4      223.88      234.81     21.43 o
   3  -4   4      162.86      187.75     20.97 o
   4  -4   4      331.99      370.65     18.17 o
   5  -4   4      182.29      169.85     15.61 o
   6  -4   4       14.10        6.72      4.73 o
   7  -4   4       93.86      119.78     13.07 o
   8  -4   4      205.01      188.14     17.38 o
   9  -4   4      342.52      309.35     38.90 o
  10  -4   4       24.09       21.90      9.55 o
  11  -4   4        2.11       -2.80     12.11 o
  -9  -3   4      940.95      855.37     60.57 o
  -8  -3   4     1638.78     1618.97     80.13 o
  -7  -3   4      165.30      176.11     28.42 o
  -6  -3   4      404.60      420.07     30.88 o
  -5  -3   4      940.87      898.29     35.95 o
  -4  -3   4      361.59      379.76     22.70 o
  -3  -3   4       57.51       42.06      8.69 o
  -2  -3   4     2168.73     2221.14     36.58 o
  -1  -3   4     5625.32     5833.58     79.35 o
   0  -3   4      933.14     1012.37     20.00 o
   1  -3   4     2815.54     2977.27     47.01 o
   2  -3   4     2984.77     2935.10     77.80 o
   3  -3   4      611.17      573.85     14.25 o
   4  -3   4      819.24      801.25     43.33 o
   5  -3   4     1623.10     1496.89     35.60 o
   6  -3   4      458.89      457.79     19.77 o
   7  -3   4       18.28       10.64      8.85 o
   8  -3   4      322.96      316.43     22.88 o
   9  -3   4      321.48      351.17     25.67 o
  10  -3   4      167.95      134.24     17.46 o
  11  -3   4       13.37      -10.72     10.72 o
 -10  -2   4      149.04      139.77     31.68 o
  -9  -2   4      629.43      691.38     61.50 o
  -8  -2   4     3055.17     3037.60    112.28 o
  -7  -2   4      646.46      549.28     41.00 o
  -6  -2   4     2788.81     2788.23     70.22 o
  -5  -2   4     5154.90     4972.25     98.26 o
  -4  -2   4     1468.52     1413.49     40.93 o
  -3  -2   4     3217.17     3295.74     49.57 o
  -2  -2   4    14262.20    14360.92    165.63 o
  -1  -2   4      944.41      917.94     19.00 o
   0  -2   4     4859.82     4939.31     62.20 o
   1  -2   4     3317.57     3344.14     51.04 o
   2  -2   4     3932.05     4110.47     62.90 o
   3  -2   4      186.66      197.08     10.13 o
   4  -2   4      511.36      418.79     16.12 o
   5  -2   4     6829.51     6962.03    111.02 o
   6  -2   4     1233.24     1120.01     71.51 o
   7  -2   4      105.35      111.35     18.64 o
   8  -2   4     1536.70     1467.48     88.05 o
   9  -2   4     3251.60     3216.98     74.27 o
  10  -2   4      126.90      146.76     27.95 o
  11  -2   4      609.93      611.71     55.91 o
 -10  -1   4      334.68      297.24     42.86 o
  -9  -1   4     1147.82     1212.71     68.49 o
  -8  -1   4        0.40       -1.86     10.25 o
  -7  -1   4      212.85      240.40     31.68 o
  -6  -1   4     1932.79     2061.09     76.41 o
  -5  -1   4      258.05      227.82     18.84 o
  -4  -1   4      246.71      239.35     18.40 o
  -3  -1   4      712.62      631.84     16.84 o
  -2  -1   4     1603.08     1459.92     26.06 o
  -1  -1   4      363.85      329.98     13.98 o
   0  -1   4     1848.82     1910.33     28.81 o
   1  -1   4    13604.86    13594.13    184.79 o
   2  -1   4     5721.83     5766.06    115.54 o
   3  -1   4      218.42      206.16     11.62 o
   4  -1   4     7772.47     7955.27    140.47 o
   5  -1   4     6511.74     6212.17    102.78 o
   6  -1   4      230.77      259.98     18.94 o
   7  -1   4     2252.54     2277.62     55.14 o
   8  -1   4     1719.81     1737.27     49.30 o
   9  -1   4      980.71      795.27     49.85 o
  10  -1   4       79.21       67.09     20.97 o
  11  -1   4      821.29      772.44     55.91 o
 -11   0   4      112.49      137.44     32.15 o
 -10   0   4      607.32      576.77     55.91 o
  -9   0   4      228.27      253.44     35.87 o
  -8   0   4      153.56      136.97     25.62 o
  -7   0   4       94.16       76.41     18.64 o
  -6   0   4      584.77      709.08     40.53 o
  -5   0   4        0.97       -4.66      4.66 o
  -4   0   4     1785.10     1772.06     43.10 o
  -3   0   4      102.90      104.53     11.02 o
  -2   0   4      299.87      307.60     15.24 o
  -1   0   4     3055.93     3210.87     43.47 o
   0   0   4     2971.91     2921.28     49.44 o
   1   0   4     1044.39     1079.14     28.65 o
   2   0   4      428.99      453.60     16.10 o
   3   0   4     2414.54     2658.88     51.39 o
   4   0   4      400.02      320.86     16.13 o
   5   0   4      436.87      425.88     19.88 o
   6   0   4      496.04      572.36     40.53 o
   7   0   4      704.25      662.53     27.99 o
   8   0   4     1187.99     1170.31     60.57 o
   9   0   4       69.33      101.10     24.69 o
  10   0   4      132.32      227.82     36.34 o
  11   0   4      160.14      159.33     34.01 o
 -11   1   4      544.39      564.19     58.24 o
 -10   1   4     1735.07     1796.00     85.72 o
  -9   1   4      999.43      993.28     57.77 o
  -8   1   4        0.55        1.40      9.78 o
  -7   1   4      427.09      374.58     36.81 o
  -6   1   4     4551.45     4668.21    125.32 o
  -5   1   4      219.16      196.14     22.83 o
  -4   1   4     1192.11     1024.02     41.46 o
  -3   1   4      137.45      126.72     14.91 o
  -2   1   4     2355.26     2214.82     53.11 o
  -1   1   4      678.72      697.03     20.09 o
   0   1   4       33.91       54.51      6.59 o
   1   1   4      157.87      147.45     10.87 o
   2   1   4      688.24      788.52     28.19 o
   3   1   4      811.15      913.91     26.77 o
   4   1   4      138.32      114.60     11.99 o
   5   1   4        0.16       -0.87      5.10 o
   6   1   4       33.76       38.61      9.78 o
   7   1   4      400.46      406.26     41.46 o
   8   1   4       20.63       19.10     14.44 o
   9   1   4      191.76      120.20     27.49 o
  10   1   4        2.22        6.06     15.37 o
 -12   2   4        0.25        6.99     17.70 o
 -11   2   4      543.02      583.76     57.77 o
 -10   2   4     1931.37     1984.22     86.66 o
  -9   2   4       78.25       71.28     20.03 o
  -8   2   4      132.95      133.24     23.76 o
  -7   2   4     5047.44     5094.97    138.84 o
  -6   2   4     3956.35     3816.10    108.09 o
  -5   2   4       18.41       12.11      7.45 o
  -4   2   4      847.45      744.49     34.94 o
  -2   2   4     2889.08     2886.77     69.65 o
  -1   2   4     1791.77     1699.91     36.40 o
   0   2   4     2100.09     2040.37     41.65 o
   1   2   4       80.92       45.06     15.61 o
   2   2   4     2065.59     2383.66     48.92 o
   3   2   4     1319.18     1258.64     33.54 o
   4   2   4     2014.93     2072.50     70.35 o
   5   2   4       12.83        5.12      8.39 o
   6   2   4      341.01      279.07     33.54 o
   7   2   4      344.46      393.68     43.33 o
   8   2   4      201.65      197.07     33.08 o
   9   2   4       55.31       58.24     21.43 o
 -12   3   4        5.16        9.32     15.84 o
 -11   3   4      183.97      205.92     34.48 o
 -10   3   4      230.13      255.95     23.99 o
  -9   3   4        6.22        0.93      9.32 o
  -8   3   4       57.52       80.60     19.57 o
  -7   3   4     3696.59     3789.54    112.28 o
  -6   3   4     3992.49     4115.20    113.68 o
  -5   3   4      663.94      578.63     32.61 o
  -4   3   4      792.96      693.24     34.48 o
  -3   3   4    10324.10    10029.67    212.91 o
  -2   3   4     1610.55     1741.03     56.37 o
  -1   3   4     2541.42     2377.75     64.99 o
   0   3   4     4635.10     4591.67    111.81 o
   1   3   4     3865.15     3972.76     55.98 o
   2   3   4      517.99      533.09     21.90 o
   3   3   4     5087.28     5163.09     90.14 o
   4   3   4     1301.62     1398.13     62.90 o
   5   3   4      482.78      466.82     44.73 o
   6   3   4      239.03      212.91     32.15 o
   7   3   4     1978.48     1898.97     88.98 o
   8   3   4      277.79      326.12     43.79 o
   9   3   4       18.56       13.04     18.17 o
 -12   4   4       39.08       35.87     19.57 o
 -11   4   4       10.09        7.75      9.95 o
 -10   4   4      101.84       95.97     23.29 o
  -9   4   4      219.88      214.78     30.28 o
  -8   4   4        0.28        2.33      8.85 o
  -7   4   4       34.54       27.02     12.11 o
  -6   4   4      944.96      991.88     46.59 o
  -5   4   4      140.30      121.13     18.17 o
  -4   4   4     4176.76     4226.08    111.35 o
  -3   4   4     1764.27     1857.04     63.36 o
  -2   4   4      975.99     1023.56     43.33 o
  -1   4   4     8178.60     8557.42    142.33 o
   0   4   4       24.52       12.54      4.18 o
   1   4   4      591.46      683.93     33.05 o
   2   4   4     3322.02     3331.53     80.61 o
   3   4   4     1801.78     1974.44     77.80 o
   4   4   4      532.33      601.46     43.33 o
   5   4   4      115.56      103.89     23.29 o
   6   4   4     1755.77     1802.99     84.79 o
   7   4   4     1796.26     1909.68     92.71 o
   8   4   4        1.83       13.04     16.31 o
 -12   5   4       78.14      100.24     18.17 o
 -11   5   4       11.21        9.28     10.53 o
 -10   5   4       94.80       89.45     22.83 o
  -9   5   4       35.46       39.13     15.37 o
  -8   5   4      649.34      699.77     43.79 o
  -7   5   4      239.26      224.56     27.49 o
  -6   5   4     1729.22     1824.42     68.49 o
  -5   5   4      344.71      327.05     31.21 o
  -4   5   4     2349.55     2413.31     78.74 o
  -3   5   4      203.38      207.32     23.76 o
  -2   5   4      102.43      113.68     18.17 o
  -1   5   4     1308.13     1307.12     43.79 o
   0   5   4        4.04        3.78      4.77 o
   1   5   4      110.23      159.78     14.89 o
   2   5   4       23.97       24.69      8.57 o
   3   5   4      426.98      362.00     39.13 o
   4   5   4       70.35       72.21     21.43 o
   5   5   4       75.52       81.06     23.76 o
   6   5   4      542.12      563.73     57.30 o
   7   5   4      162.20      100.17     27.49 o
 -12   6   4      167.43      190.40     24.35 o
 -11   6   4      702.58      737.47     37.22 o
 -10   6   4       11.12       18.64     14.44 o
  -9   6   4      757.70      776.64     48.45 o
  -8   6   4     3557.34     3352.54    108.09 o
  -7   6   4     1191.60     1135.37     54.97 o
  -6   6   4     1517.30     1634.34     66.62 o
  -5   6   4     2957.89     3019.90     95.51 o
  -4   6   4     2612.85     2657.43     88.05 o
  -3   6   4       13.42       13.98      8.85 o
  -2   6   4      223.95      227.09     16.89 o
  -1   6   4     1618.40     1526.26     44.49 o
   0   6   4      900.42      900.10     49.85 o
   1   6   4        5.68       14.44     11.65 o
   2   6   4      943.69      973.24     56.37 o
   3   6   4      459.83      476.60     47.99 o
   4   6   4       75.42      102.03     24.69 o
   5   6   4      138.94      203.59     35.41 o
   6   6   4      146.74      221.76     39.13 o
 -12   7   4      152.56      163.48     22.56 o
 -11   7   4       45.18       50.42     14.44 o
 -10   7   4       18.17       25.16     15.84 o
  -9   7   4     1740.74     1682.79     74.54 o
  -8   7   4      170.50      175.64     27.95 o
  -7   7   4      114.06      111.35     21.43 o
  -6   7   4      139.44      157.94     25.62 o
  -5   7   4     5449.16     5718.79    153.28 o
  -3   7   4      861.78      835.22     30.25 o
  -2   7   4      872.62      920.60     50.32 o
  -1   7   4      186.55      136.97     23.76 o
   0   7   4      522.30      451.91     42.86 o
   1   7   4     1301.03     1381.83     69.42 o
   2   7   4     1264.31     1264.89     68.95 o
   3   7   4      331.07      407.19     47.05 o
   4   7   4       11.65      -10.25     11.18 o
   5   7   4     1549.97     1650.65     89.92 o
 -12   8   4        9.64       10.65     11.36 o
 -11   8   4       55.45       92.06     17.57 o
 -10   8   4      173.09      182.16     30.75 o
  -9   8   4       30.28       15.37     13.04 o
  -8   8   4      367.55      382.96     41.00 o
  -7   8   4       22.39       19.10     12.58 o
  -6   8   4       32.49       36.34     15.37 o
  -5   8   4       78.30       89.92     20.50 o
  -4   8   4      225.79      245.06     31.68 o
  -3   8   4       71.08       70.82     19.10 o
  -2   8   4      120.52      141.16     25.16 o
  -1   8   4      247.23      207.79     30.75 o
   0   8   4        1.20        0.00      9.78 o
   1   8   4      299.77      306.56     40.53 o
   2   8   4      624.19      616.84     58.24 o
   3   8   4       10.90       21.90     17.24 o
   4   8   4      551.94      478.47     55.91 o
 -12   9   4       40.36       35.11     14.91 o
 -11   9   4        4.44        9.08     10.21 o
 -10   9   4       23.16       45.66     18.64 o
  -9   9   4      178.87      168.65     29.35 o
  -8   9   4      239.35      261.83     35.41 o
  -7   9   4     1005.09      926.65     55.91 o
  -6   9   4       38.21       32.15     14.91 o
  -5   9   4      448.33      491.51     46.59 o
  -4   9   4      647.48      632.68     45.66 o
  -3   9   4       93.90      109.48     23.29 o
  -2   9   4      110.37       90.38     21.43 o
  -1   9   4      380.06      442.59     47.52 o
   0   9   4       87.99       71.75     21.90 o
   1   9   4        2.88      -13.04     13.04 o
   2   9   4       12.60       38.67     20.50 o
   3   9   4      280.63      398.80     51.25 o
 -11  10   4       11.12       14.40     12.07 o
 -10  10   4      234.40      206.85     34.48 o
  -9  10   4      389.69      375.04     43.79 o
  -8  10   4       60.84       69.88     20.97 o
  -7  10   4      423.80      507.82     50.32 o
  -6  10   4      709.76      684.39     49.85 o
  -5  10   4      283.45      314.94     40.07 o
  -4  10   4        2.67        8.39     12.11 o
  -3  10   4      553.01      528.32     51.25 o
  -2  10   4       92.07       88.05     25.16 o
  -1  10   4       79.76       95.04     24.23 o
   0  10   4        9.55      -11.65     11.65 o
   1  10   4      144.27      120.67     29.82 o
 -10  11   4      284.25      286.48     29.05 o
  -9  11   4      127.43      171.91     33.08 o
  -8  11   4       16.41       26.56     17.70 o
  -7  11   4       93.15      104.83     25.62 o
  -6  11   4      838.38      810.65     56.84 o
  -4  11   4      131.92      150.02     31.21 o
  -3  11   4     1215.85     1078.07     66.62 o
  -2  11   4      909.72      879.13     62.43 o
  -1  11   4        0.72        5.59     16.77 o
  -9  12   4      635.50      606.12     61.03 o
  -8  12   4        5.48       -6.52     14.91 o
  -7  12   4     1635.15     1671.15     86.19 o
  -6  12   4      660.53      682.06     63.36 o
  -4  12   4      821.95      935.04     65.22 o
  -3  12   4      560.71      560.00     59.17 o
   6 -13   5       62.44       25.16     22.36 o
   2 -12   5      179.32      169.58     37.27 o
   3 -12   5       28.46       53.58     22.36 o
   4 -12   5       88.54       55.44     26.09 o
   5 -12   5       20.01       10.72     17.24 o
   6 -12   5       24.03        8.85     18.17 o
   7 -12   5        3.29       12.58     15.84 o
   8 -12   5      129.22      159.33     33.08 o
   9 -12   5      144.08      193.81     37.27 o
   0 -11   5      628.06      692.78     70.35 o
   1 -11   5      194.22      201.26     38.67 o
   2 -11   5        4.11       -1.40     13.04 o
   3 -11   5     1558.20     1406.52     83.86 o
   4 -11   5      877.16      970.45     68.95 o
   5 -11   5       18.82       14.91     17.24 o
   6 -11   5      550.94      517.14     49.85 o
   7 -11   5      162.35      169.58     31.68 o
   8 -11   5       38.31       19.10     17.70 o
   9 -11   5        8.15       13.04     16.31 o
  10 -11   5       60.53       47.05     23.29 o
  11 -11   5       39.36       52.18     23.29 o
  -2 -10   5      181.48      179.37     38.67 o
  -1 -10   5     1074.64     1001.20     72.21 o
   0 -10   5      978.01     1029.62     69.88 o
   1 -10   5        2.17       -3.73     13.04 o
   2 -10   5       49.03       41.93     19.57 o
   3 -10   5     1316.32     1543.49     83.39 o
   4 -10   5      470.14      420.96     39.37 o
   5 -10   5       33.24       32.61     14.91 o
   6 -10   5       21.34       10.25     12.58 o
   7 -10   5     1063.96     1040.33     61.96 o
   8 -10   5       65.09       75.47     24.23 o
   9 -10   5      271.95      292.11     42.86 o
  10 -10   5      327.27      482.20     54.97 o
  11 -10   5       42.86       56.84     23.29 o
  -3  -9   5       41.00       24.69     20.03 o
  -2  -9   5       61.42       49.85     22.36 o
  -1  -9   5      353.47      285.59     42.86 o
   0  -9   5      418.02      341.03     46.59 o
   1  -9   5      400.35      363.39     45.66 o
   2  -9   5      957.34      959.27     62.43 o
   3  -9   5     2103.59     1980.87     71.51 o
   4  -9   5      745.50      676.37     53.58 o
   5  -9   5       20.15       39.60     15.37 o
   6  -9   5     3191.77     3093.51    107.62 o
   7  -9   5      510.70      529.25     49.85 o
   8  -9   5       38.69       21.43     15.37 o
   9  -9   5      346.32      377.37     45.19 o
  10  -9   5      152.33      157.00     31.21 o
  11  -9   5      149.62      147.69     32.61 o
  12  -9   5      194.62      213.38     38.20 o
  -5  -8   5        3.53       -4.72     11.20 o
  -4  -8   5      205.40      219.93     26.80 o
  -3  -8   5       44.59       57.01     14.10 o
  -2  -8   5       38.08       13.98     16.31 o
  -1  -8   5      306.35      330.78     43.33 o
   0  -8   5       29.28       22.83     15.37 o
   1  -8   5     1051.12     1130.71     65.22 o
   2  -8   5        1.82        6.24      6.49 o
   3  -8   5      273.72      246.80     31.91 o
   4  -8   5        6.42       -6.52      6.52 o
   5  -8   5      132.71      111.35     21.43 o
   6  -8   5      747.63      768.25     47.99 o
   7  -8   5      299.39      396.01     43.33 o
   8  -8   5      531.15      514.81     50.32 o
   9  -8   5       40.88       58.70     20.50 o
  10  -8   5        5.21        3.26     11.65 o
  11  -8   5        3.23       21.43     16.77 o
  12  -8   5       63.60       85.72     25.62 o
  -6  -7   5      104.00      132.97     23.06 o
  -5  -7   5      899.14      957.91    134.18 o
  -4  -7   5      564.87      635.87     52.41 o
  -3  -7   5       45.85       44.26     16.31 o
  -2  -7   5      302.26      303.92     25.72 o
  -1  -7   5      858.53      804.86     33.35 o
   0  -7   5        2.86        0.64      5.85 o
   1  -7   5     1290.29     1340.21     40.35 o
   2  -7   5     1345.59     1411.37    109.02 o
   3  -7   5      530.20      466.36     31.68 o
   4  -7   5      561.12      543.23     36.34 o
   5  -7   5      719.87      698.83     42.86 o
   6  -7   5      350.06      359.20     37.27 o
   7  -7   5      407.44      356.41     39.13 o
   8  -7   5      173.18      157.47     28.42 o
   9  -7   5       50.69       15.84     13.51 o
  10  -7   5      218.40      167.72     30.28 o
  11  -7   5        4.10        4.66     14.44 o
  12  -7   5        0.77       27.49     19.57 o
  -7  -6   5      151.92      173.26     60.10 o
  -6  -6   5      139.99      144.43     22.60 o
  -5  -6   5      705.18      705.46     39.47 o
  -4  -6   5      149.43      194.50     22.60 o
  -3  -6   5       45.23       47.22     11.64 o
  -2  -6   5      459.80      466.18     26.46 o
  -1  -6   5     1822.65     1904.34     50.82 o
   0  -6   5      407.49      392.95     15.60 o
   1  -6   5     2115.32     2070.42     37.98 o
   2  -6   5     5975.30     5967.51    107.39 o
   3  -6   5     1150.37     1212.71     50.32 o
   4  -6   5     1612.77     1528.58     61.03 o
   5  -6   5     3398.80     3514.67    106.22 o
   6  -6   5      689.77      694.18     42.86 o
   7  -6   5      258.02      232.01     30.28 o
   8  -6   5      240.69      272.55     34.48 o
   9  -6   5      414.04      456.11     46.59 o
  10  -6   5       66.93       81.06     21.90 o
  11  -6   5      725.23      730.05     53.58 o
  12  -6   5       60.29       66.62     23.29 o
  -8  -5   5        4.43        3.73     15.37 o
  -7  -5   5       63.81       55.78     23.06 o
  -6  -5   5      227.27      234.09     25.51 o
  -5  -5   5      341.09      348.32     32.61 o
  -4  -5   5      375.12      344.07     27.20 o
  -3  -5   5      633.26      652.25     38.67 o
  -2  -5   5      511.92      518.78     24.73 o
  -1  -5   5     1396.31     1476.11     35.10 o
   0  -5   5      508.12      595.55     29.51 o
   1  -5   5     3291.09     3242.18     49.21 o
   2  -5   5     2894.83     2790.79     88.52 o
   3  -5   5     1618.12     1679.53     60.10 o
   4  -5   5     2176.66     2124.46     72.21 o
   5  -5   5    12735.31    12999.25    282.79 o
   6  -5   5     1553.25     1372.51     60.57 o
   7  -5   5      278.36      258.57     31.68 o
   8  -5   5     2305.16     2202.26     85.72 o
   9  -5   5     1684.80     1529.05     71.75 o
  10  -5   5       34.16       31.68     15.84 o
  11  -5   5       21.93       12.58     14.91 o
  12  -5   5      264.26      229.22     36.81 o
  -8  -4   5        3.40       -5.12     13.04 o
  -7  -4   5      548.47      518.61     61.50 o
  -6  -4   5        9.10        0.70      8.24 o
  -5  -4   5      157.90      179.66     21.04 o
  -4  -4   5       17.01       17.60      8.40 o
  -3  -4   5      150.57      172.10     17.23 o
  -2  -4   5     1094.73     1135.35     25.48 o
  -1  -4   5      303.81      282.77     12.19 o
   0  -4   5      115.77      122.76      8.72 o
   1  -4   5      397.10      416.76     12.01 o
   2  -4   5      145.11      103.89     15.84 o
   3  -4   5      227.72      191.95     21.43 o
   4  -4   5      734.82      702.63     17.32 o
   5  -4   5      310.70      306.12     22.83 o
   6  -4   5        4.31        6.31      4.91 o
   7  -4   5        4.17        5.21      5.37 o
   8  -4   5      606.70      602.27     26.26 o
   9  -4   5     2250.16     2252.58     87.59 o
  10  -4   5       19.41       35.87     16.31 o
  11  -4   5      513.81      547.89     52.18 o
  -9  -3   5      353.84      429.55     50.32 o
  -8  -3   5       62.12       47.05     18.17 o
  -7  -3   5      106.80      109.42     17.94 o
  -6  -3   5       58.17       77.93     14.91 o
  -5  -3   5     1780.30     1806.36     60.80 o
  -4  -3   5     1202.53     1217.76     82.00 o
  -3  -3   5     1160.90     1134.93     25.29 o
  -2  -3   5      250.96      228.26     13.07 o
  -1  -3   5      273.13      291.50     11.70 o
   0  -3   5       32.34       33.55      4.56 o
   1  -3   5     2405.58     2615.29     38.04 o
   2  -3   5     1458.00     1559.80     53.58 o
   3  -3   5     3214.34     3536.30     69.65 o
   4  -3   5      193.24      217.31     11.33 o
   5  -3   5       10.18        8.40      4.70 o
   6  -3   5       60.45       74.50     22.13 o
   7  -3   5        6.39        1.63      5.60 o
   8  -3   5     1087.06     1078.74     36.97 o
   9  -3   5       59.56       46.68     11.52 o
  10  -3   5       95.65       95.95     15.62 o
 -10  -2   5     1112.73     1078.07     70.82 o
  -9  -2   5      894.86      919.20     61.50 o
  -8  -2   5       49.13       46.12     17.70 o
  -7  -2   5      657.86      695.11     46.59 o
  -6  -2   5     3492.53     3475.53     81.79 o
  -5  -2   5      466.13      428.07     41.93 o
  -4  -2   5     2079.56     2051.34     65.69 o
  -3  -2   5     2713.38     2634.30     43.46 o
  -2  -2   5     3329.45     3511.83     67.22 o
  -1  -2   5        2.19        8.47      3.29 o
   0  -2   5     7247.05     7408.52     90.41 o
   1  -2   5     5075.08     5252.14     79.03 o
   2  -2   5        6.98        9.95      2.87 o
   3  -2   5     3145.68     3199.21     56.19 o
   4  -2   5    10316.77    11053.16    181.93 o
   5  -2   5     2880.36     3037.50     60.29 o
   6  -2   5     1571.64     1627.77     75.71 o
   7  -2   5     2040.55     2093.47     52.30 o
   8  -2   5      538.46      552.64     26.68 o
   9  -2   5      427.10      414.92     28.97 o
  10  -2   5       61.42       76.41     20.97 o
  11  -2   5      171.09      232.94     36.34 o
 -10  -1   5      730.71      755.21     66.62 o
  -9  -1   5      488.82      449.58     48.92 o
  -8  -1   5       44.78       32.15     15.37 o
  -7  -1   5     1493.53     1536.50     69.42 o
  -6  -1   5     1962.69     1914.34     72.68 o
  -5  -1   5       12.86       13.33      7.92 o
  -4  -1   5     5229.34     5367.46     96.80 o
  -3  -1   5     3855.32     3730.62     55.17 o
  -2  -1   5      442.22      397.61     13.02 o
  -1  -1   5       63.41       68.31      7.32 o
   0  -1   5    16829.03    16447.61    185.10 o
   1  -1   5    10163.62    10023.50    142.39 o
   2  -1   5     1006.90     1075.37     26.31 o
   3  -1   5     3358.69     3205.38     58.69 o
   4  -1   5     7574.71     7706.93    121.30 o
   5  -1   5     2068.21     2207.86     71.75 o
   6  -1   5     4506.28     4560.10    146.76 o
   7  -1   5     2941.53     2966.55     67.19 o
   8  -1   5     1523.55     1422.33     45.12 o
   9  -1   5       93.39       98.30     22.83 o
  10  -1   5      870.05      915.94     57.77 o
  11  -1   5      568.29      496.17     53.11 o
 -11   0   5       65.37      148.62     32.61 o
 -10   0   5      525.09      483.59     51.71 o
  -9   0   5        6.31       27.49     15.37 o
  -8   0   5      334.37      319.60     37.27 o
  -7   0   5      594.41      589.82     41.46 o
  -6   0   5      309.84      296.77     31.21 o
  -5   0   5     1472.05     1497.37     57.77 o
  -4   0   5       44.66       59.53      9.38 o
  -3   0   5      713.85      704.64     18.58 o
  -2   0   5      733.89      781.89     18.45 o
  -1   0   5     2378.09     2356.26     47.72 o
   0   0   5      376.78      416.48     19.10 o
   1   0   5     4548.47     4808.33     78.09 o
   2   0   5      257.28      289.39     43.56 o
   3   0   5     1360.87     1270.67     32.92 o
   4   0   5     5001.13     5065.67     88.78 o
   5   0   5      448.26      459.18     24.69 o
   6   0   5     1162.87     1141.45     39.83 o
   7   0   5     3010.86     3151.71    127.89 o
   8   0   5      990.32     1190.35     62.43 o
   9   0   5      483.35      396.01     44.73 o
  10   0   5     2258.27     2344.82    101.10 o
 -11   1   5     1032.37     1074.34     69.88 o
 -10   1   5     1932.29     1950.68     90.38 o
  -9   1   5      223.62      202.66     30.75 o
  -8   1   5     1693.87     1673.47     74.08 o
  -7   1   5      414.12      404.39     39.13 o
  -6   1   5      104.83       74.08     16.31 o
  -5   1   5      132.68      109.95     18.17 o
  -4   1   5       64.57       42.40     10.72 o
  -3   1   5       41.22       32.91      6.23 o
  -2   1   5      821.61      883.01     25.19 o
  -1   1   5     2165.48     2226.81     44.63 o
   0   1   5     1353.41     1404.08     32.92 o
   1   1   5        0.42       -0.70      2.96 o
   2   1   5        9.10        5.59      4.28 o
   3   1   5      200.14      240.49     16.94 o
   4   1   5     1238.54     1181.07     61.96 o
   5   1   5      157.83      150.62     26.56 o
   6   1   5       51.97       52.18     10.74 o
   7   1   5       84.52       54.97     18.17 o
   8   1   5       23.25       37.74     18.17 o
   9   1   5       86.01      116.94     27.49 o
  10   1   5      180.67      124.39     30.28 o
 -12   2   5      815.98      794.34     71.75 o
 -11   2   5      862.06      730.98     64.29 o
 -10   2   5      326.86      357.34     43.33 o
  -9   2   5      508.00      519.47     48.92 o
  -8   2   5     1602.93     1626.42     71.75 o
  -7   2   5     1983.21     1953.01     75.01 o
  -6   2   5        1.11       -6.52      6.52 o
  -5   2   5     2463.06     2525.12     79.20 o
  -4   2   5     1523.02     1352.94     50.78 o
  -3   2   5     2847.11     2675.94    119.27 o
  -2   2   5       18.98       41.47      6.92 o
  -1   2   5     2105.36     2090.00     73.61 o
   0   2   5     1996.04     2070.61     44.31 o
   1   2   5     3580.23     3773.66     74.08 o
   2   2   5      700.02      719.45     41.70 o
   3   2   5     1855.79     1834.88     44.57 o
   4   2   5       22.55       22.90      7.41 o
   5   2   5      314.96      314.20     21.93 o
   6   2   5      730.10      688.12     46.59 o
   7   2   5      366.14      418.83     45.66 o
   8   2   5       35.95       37.27     17.24 o
   9   2   5      197.54      197.54     36.81 o
 -12   3   5       83.94      124.86     31.21 o
 -11   3   5     1166.98     1243.92     72.21 o
 -10   3   5      514.49      553.48     53.11 o
  -9   3   5      312.34      306.09     36.81 o
  -8   3   5     2119.53     2077.40     81.53 o
  -7   3   5     3140.24     3104.22     99.23 o
  -6   3   5        3.11        3.73      7.45 o
  -5   3   5     4613.57     4324.39    115.54 o
  -4   3   5     5139.21     4960.79    125.79 o
  -3   3   5     1112.86     1082.26     45.19 o
  -2   3   5     5830.01     5975.27     99.48 o
  -1   3   5    11201.37    11353.36    168.65 o
   0   3   5     3946.55     3832.14     70.77 o
   1   3   5       91.51       89.40     10.67 o
   2   3   5     3557.43     3457.84     67.85 o
   3   3   5     3928.42     3941.27     79.67 o
   4   3   5      343.50      366.65     38.67 o
   5   3   5      458.93      495.71     47.05 o
   6   3   5     1587.38     1601.26     76.87 o
   7   3   5      910.28      907.09     59.63 o
   8   3   5       74.30       79.20     25.62 o
 -12   4   5        2.72       -2.33     15.84 o
 -11   4   5      333.73      352.68     43.79 o
 -10   4   5       86.19      114.14     25.62 o
  -9   4   5        0.97       -7.45      7.92 o
  -8   4   5      895.56      781.30     47.52 o
  -7   4   5      959.09      935.04     48.92 o
  -6   4   5       39.70       24.69     10.72 o
  -5   4   5      246.95      228.29     26.09 o
  -4   4   5     1631.37     1616.17     61.03 o
  -3   4   5      140.32      139.77     20.03 o
  -2   4   5     2316.52     2255.84     73.61 o
  -1   4   5     1948.81     1763.56     43.45 o
   0   4   5     2103.32     2098.30     35.50 o
   1   4   5     1640.45     1678.44     42.98 o
   2   4   5     7079.37     7218.35    219.20 o
   3   4   5     1993.16     2037.33     80.60 o
   4   4   5       26.56       41.93     16.31 o
   5   4   5     1390.48     1702.83     80.13 o
   6   4   5     1970.79     1968.38     90.85 o
   7   4   5        9.12       21.90     17.70 o
   8   4   5      283.82      239.47     41.46 o
 -12   5   5       68.04      103.62     19.25 o
 -11   5   5        4.61       -2.33     11.18 o
 -10   5   5        6.48       20.50     13.98 o
  -9   5   5        5.45        7.92     11.18 o
  -8   5   5       36.78       41.93     15.37 o
  -7   5   5      485.47      563.26     38.67 o
  -6   5   5        0.51        1.86      7.45 o
  -5   5   5      956.87     1035.21     50.32 o
  -4   5   5      158.13      118.34     20.03 o
  -3   5   5      520.93      595.41     36.34 o
  -2   5   5       75.63       70.31     13.51 o
  -1   5   5      335.15      354.54     33.54 o
   0   5   5      206.86      226.38     17.90 o
   1   5   5      820.43      805.71     29.54 o
   2   5   5     1296.51     1217.83     61.03 o
   3   5   5      965.73      907.09     54.97 o
   4   5   5       10.39       -1.40     11.18 o
   5   5   5      496.43      487.32     52.65 o
   6   5   5     1501.36     1537.44     83.86 o
   7   5   5      273.75      355.47     49.85 o
 -12   6   5      169.90      196.46     24.87 o
 -11   6   5       27.45       19.10     16.31 o
  -9   6   5      542.10      509.68     47.05 o
  -8   6   5      316.07      344.76     37.27 o
  -7   6   5      297.19      262.30     31.68 o
  -6   6   5     1424.74     1352.94     61.50 o
  -5   6   5     1449.84     1341.30     60.57 o
  -4   6   5      399.53      413.71     38.67 o
  -3   6   5      902.65      861.43     46.59 o
  -2   6   5     2433.40     2405.85     85.26 o
  -1   6   5      372.82      377.37     37.27 o
   0   6   5        2.28       -0.47      7.92 o
   1   6   5       57.27       38.20     15.84 o
   2   6   5      122.97       94.11     22.83 o
   3   6   5      145.06      160.73     29.82 o
   4   6   5        1.39        6.06     14.44 o
   5   6   5        6.28       15.37     14.91 o
   6   6   5       60.72       36.34     20.03 o
 -12   7   5      736.46      882.59     43.96 o
 -11   7   5      547.63      470.55     49.85 o
 -10   7   5      201.93      220.37     33.54 o
  -9   7   5     4138.31     4206.05    133.71 o
  -8   7   5      623.96      700.23     46.59 o
  -7   7   5      661.14      595.87     42.86 o
  -6   7   5      331.04      412.31     41.46 o
  -5   7   5      874.56      771.05     47.05 o
  -3   7   5      353.83      368.98     37.74 o
  -2   7   5       11.12       23.29     13.04 o
  -1   7   5      857.27      901.50     53.11 o
   0   7   5       85.99       86.66     21.43 o
   1   7   5     2343.29     2309.41     94.58 o
   2   7   5      152.65      115.07     25.62 o
   3   7   5        4.78        2.80     11.65 o
   4   7   5       81.89      103.43     27.95 o
   5   7   5      618.34      488.25     57.77 o
 -12   8   5      153.69      195.60     25.31 o
 -11   8   5        2.02       19.10     16.77 o
 -10   8   5      646.05      625.69     56.84 o
  -9   8   5      745.24      783.16     52.65 o
  -8   8   5      421.83      444.92     45.66 o
  -7   8   5        2.85       -1.86     10.72 o
  -6   8   5      652.52      660.63     46.59 o
  -5   8   5     3741.19     3707.55    120.67 o
  -4   8   5       70.86       56.37     17.70 o
  -3   8   5     1183.99     1221.56     63.36 o
  -2   8   5      735.24      685.79     47.99 o
  -1   8   5       68.02       69.88     19.10 o
   0   8   5      625.56      653.18     48.92 o
   1   8   5      800.37      751.95     54.97 o
   2   8   5      525.49      501.30     53.58 o
   3   8   5        1.76       -1.86     13.51 o
   4   8   5      929.58     1017.04     72.21 o
 -12   9   5       16.40       43.80     41.70 o
 -11   9   5       30.54        6.99     15.84 o
 -10   9   5        5.83       24.23     15.84 o
  -9   9   5      321.60      313.54     39.60 o
  -8   9   5       74.80       93.64     23.29 o
  -7   9   5        3.68       -4.66     10.25 o
  -6   9   5     1274.51     1158.20     64.29 o
  -5   9   5      372.87      339.63     40.07 o
  -4   9   5        0.41        4.66     11.18 o
  -3   9   5      188.07      210.58     32.61 o
  -2   9   5     1024.98      980.70     61.03 o
  -1   9   5        7.17       18.64     14.44 o
   0   9   5      691.77      595.41     56.84 o
   1   9   5      304.35      357.80     45.66 o
   2   9   5       35.28       47.05     22.36 o
 -11  10   5       75.77       48.45     22.36 o
 -10  10   5       61.05       85.26     24.69 o
  -9  10   5       25.16        8.85     15.84 o
  -8  10   5        0.54       -2.80     13.51 o
  -7  10   5      361.04      376.90     45.19 o
  -6  10   5        5.48        6.52     13.04 o
  -5  10   5        2.56       -5.59     11.18 o
  -4  10   5       26.90       14.44     13.98 o
  -3  10   5      134.19       93.64     25.16 o
  -2  10   5      268.74      234.34     36.81 o
  -1  10   5       36.09       47.05     20.50 o
   0  10   5        8.91       19.10     17.70 o
   1  10   5       16.48       62.90     23.76 o
 -10  11   5      216.54      256.71     41.00 o
  -9  11   5      428.78      537.17     56.37 o
  -8  11   5       85.38       71.28     24.23 o
  -7  11   5      434.96      520.40     54.97 o
  -6  11   5      845.80      827.42     59.17 o
  -4  11   5      101.57      114.61     28.42 o
  -3  11   5        3.31        3.73     14.44 o
  -2  11   5      143.46      136.04     32.15 o
  -1  11   5        1.37      -11.18     12.58 o
  -8  12   5      420.35      437.47     53.58 o
  -7  12   5      897.28      953.68     67.09 o
  -6  12   5      300.44      327.99     45.19 o
   2 -12   6        0.17       -1.86     15.37 o
   3 -12   6      146.70      192.88     41.00 o
   4 -12   6       91.41      130.45     34.48 o
   5 -12   6       24.50       13.04     19.10 o
   6 -12   6       25.86        7.92     15.84 o
   7 -12   6      127.70       87.12     25.16 o
   8 -12   6      251.10      285.59     41.93 o
   9 -12   6       64.48       67.09     27.02 o
   0 -11   6      364.64      328.92     50.78 o
   1 -11   6       30.73       21.43     18.64 o
   2 -11   6        1.48        5.12     13.98 o
   3 -11   6      442.53      398.34     53.11 o
   4 -11   6       92.27      144.43     34.48 o
   5 -11   6        8.59        5.12     14.91 o
   6 -11   6       20.53       37.74     18.17 o
   7 -11   6     1183.64     1083.19     66.16 o
   8 -11   6       92.30       69.88     23.76 o
   9 -11   6      585.85      478.93     55.44 o
  10 -11   6       22.42       38.67     21.90 o
  -2 -10   6      502.69      535.31     64.76 o
  -1 -10   6     2294.31     2425.89    117.87 o
   0 -10   6      730.97      717.00     70.82 o
   1 -10   6       17.24       13.51     15.37 o
   2 -10   6      845.97      759.87     70.35 o
   3 -10   6     1551.82     1416.30     81.06 o
   4 -10   6       90.67       81.11     15.77 o
   5 -10   6      334.18      333.96     29.75 o
   6 -10   6       58.58       56.37     19.10 o
   7 -10   6      195.41      185.89     32.15 o
   8 -10   6       18.46        9.78     15.37 o
   9 -10   6       39.74       57.77     21.90 o
  10 -10   6      128.96      179.37     35.87 o
  11 -10   6       36.33       37.74     21.90 o
  -3  -9   6       42.43       53.11     25.16 o
  -2  -9   6      453.62      428.15     55.44 o
  -1  -9   6     2029.84     2062.03    101.56 o
   0  -9   6       81.98      123.46     29.82 o
   1  -9   6      352.96      358.73     47.05 o
   2  -9   6     2643.52     2344.82    103.89 o
   3  -9   6     1006.08      964.13     39.51 o
   4  -9   6       25.35       22.78      9.85 o
   5  -9   6        8.36        8.85     10.25 o
   6  -9   6     2368.46     2623.89     98.77 o
   7  -9   6       21.26       46.59     17.70 o
   8  -9   6       84.62       97.84     25.16 o
   9  -9   6      126.55      166.32     32.15 o
  10  -9   6      839.79      871.68     62.43 o
  11  -9   6       22.35       33.08     20.03 o
  -5  -8   6       13.10        0.47     18.64 o
  -4  -8   6       52.65       45.19     25.62 o
  -3  -8   6       23.37        3.73     15.37 o
  -2  -8   6        0.42       -2.80     13.98 o
  -1  -8   6      188.79      149.08     31.21 o
   0  -8   6      873.36      843.26     58.70 o
   1  -8   6      191.06      203.13     33.08 o
   2  -8   6     2273.46     2391.57     62.12 o
   3  -8   6      370.06      359.86     27.27 o
   4  -8   6       42.19       54.04     15.84 o
   5  -8   6      115.11       74.08     18.17 o
   6  -8   6     1162.31     1214.57     62.90 o
   7  -8   6      263.55      263.23     36.34 o
   8  -8   6        7.14       12.58     13.51 o
   9  -8   6      305.20      437.47     49.38 o
  10  -8   6      479.49      430.95     49.38 o
  11  -8   6      120.12      119.73     28.89 o
  12  -8   6      375.79      399.73     51.25 o
  -6  -7   6       10.49       15.51     12.30 o
  -5  -7   6      544.93      516.64     39.27 o
  -4  -7   6      242.34      213.27     24.80 o
  -3  -7   6      321.68      316.76     52.88 o
  -2  -7   6      185.15      204.36     21.49 o
  -1  -7   6      357.20      332.18     41.00 o
   0  -7   6       50.48       36.34     16.77 o
   1  -7   6      251.99      238.73     20.26 o
   2  -7   6        3.81       -2.13      9.78 o
   3  -7   6      298.38      305.03     24.69 o
   4  -7   6       47.39       44.73     13.51 o
   5  -7   6     2459.18     2386.29     86.19 o
   6  -7   6       90.46       95.51     20.97 o
   7  -7   6      512.78      482.66     46.59 o
   8  -7   6      789.04      719.33     49.85 o
   9  -7   6      436.71      439.80     47.05 o
  10  -7   6       98.40       80.60     22.83 o
  11  -7   6      114.49       75.47     24.69 o
  12  -7   6      179.06      162.60     34.94 o
  -7  -6   6       79.92       74.99     18.90 o
  -6  -6   6      241.12      278.75     29.97 o
  -5  -6   6      707.15      748.80     41.54 o
  -4  -6   6       77.19       82.15     15.65 o
  -3  -6   6      441.18      425.51     40.30 o
  -2  -6   6     2113.57     2097.04     57.20 o
  -1  -6   6      116.45      109.92     14.91 o
   0  -6   6     1268.79     1328.63     30.05 o
   1  -6   6     1639.97     1654.39    108.32 o
   2  -6   6     2714.54     2638.28     62.47 o
   3  -6   6      231.77      236.21     26.56 o
   4  -6   6      437.05      421.16     37.74 o
   5  -6   6     2011.14     2012.18     76.41 o
   6  -6   6     1687.82     1700.03     71.28 o
   7  -6   6        2.55       -6.99      7.45 o
   8  -6   6      601.88      535.31     48.92 o
   9  -6   6        3.26        6.06     11.18 o
  10  -6   6       20.81       22.36     14.91 o
  11  -6   6        4.29       -9.78     12.11 o
  12  -6   6       41.15       17.70     18.64 o
  -7  -5   6        6.71       21.79     12.43 o
  -6  -5   6      536.21      511.68     37.34 o
  -5  -5   6     1290.96     1185.05     46.19 o
  -4  -5   6      119.39      102.01     19.10 o
  -3  -5   6      624.86      549.23     29.21 o
  -2  -5   6     1207.78     1199.88     38.95 o
  -1  -5   6      262.40      249.31     14.13 o
   0  -5   6     3796.18     3910.33     59.19 o
   1  -5   6     2835.91     2769.12     44.15 o
   2  -5   6      850.62      815.73     30.25 o
   3  -5   6      661.53      677.40     37.27 o
   4  -5   6     2435.10     2263.29     78.27 o
   5  -5   6     5398.67     5308.81    142.56 o
   6  -5   6       92.67      106.22     20.97 o
   7  -5   6      677.52      629.88     42.40 o
   8  -5   6      617.85      594.01     42.86 o
   9  -5   6      925.18      861.43     54.04 o
  10  -5   6      579.77      543.23     52.65 o
  11  -5   6      307.13      282.79     40.07 o
  12  -5   6       93.38      157.94     33.08 o
  -8  -4   6      131.27      165.86     31.68 o
  -7  -4   6        0.90       -5.59      8.89 o
  -6  -4   6      715.57      726.46     86.42 o
  -5  -4   6        0.35       -5.06     12.81 o
  -4  -4   6      270.19      249.78     22.55 o
  -3  -4   6      257.97      261.97     51.48 o
  -2  -4   6     1922.10     1940.61     46.49 o
  -1  -4   6      303.85      264.26     12.91 o
   0  -4   6     1011.02      987.67     32.28 o
   1  -4   6     3752.72     3775.53     53.78 o
   2  -4   6       40.94       43.33     11.65 o
   3  -4   6     1051.48     1180.10     50.78 o
   4  -4   6     7268.40     7662.48    182.16 o
   5  -4   6      264.92      246.46     28.42 o
   6  -4   6     1115.27     1178.70     56.37 o
   7  -4   6     1231.34     1212.24     58.70 o
   8  -4   6      110.53      127.19     24.23 o
   9  -4   6       27.48       30.75     15.84 o
  10  -4   6        5.06       14.44     14.91 o
  11  -4   6      176.61      181.23     32.15 o
  -9  -3   6      846.44     1008.18     67.09 o
  -8  -3   6        1.81       20.50     15.84 o
  -7  -3   6      642.37      644.21     37.39 o
  -6  -3   6      665.11      653.84     78.04 o
  -5  -3   6      350.71      309.61     39.83 o
  -4  -3   6       35.26       28.52     13.04 o
  -3  -3   6      350.90      423.35     29.40 o
  -2  -3   6      362.73      370.15     14.82 o
  -1  -3   6       50.76       51.56      6.28 o
   0  -3   6      140.90      183.35     12.91 o
   1  -3   6      265.65      309.47     17.60 o
   2  -3   6      544.38      608.86     14.32 o
   3  -3   6      909.69      978.06     23.76 o
   4  -3   6        4.15       -1.28      3.53 o
   5  -3   6       41.34       50.66      7.92 o
   6  -3   6      206.37      227.38     29.35 o
   7  -3   6        9.12        0.51      5.76 o
   8  -3   6     1817.65     1883.56     51.85 o
   9  -3   6      164.68      149.08     27.49 o
  10  -3   6      479.04      457.50     47.05 o
 -10  -2   6      116.15      110.42     30.28 o
  -9  -2   6      195.29      216.17     35.87 o
  -8  -2   6      297.93      259.97     36.81 o
  -7  -2   6      493.04      465.89     46.12 o
  -6  -2   6      668.03      694.43     39.60 o
  -5  -2   6       54.28       41.67     10.63 o
  -4  -2   6      601.57      581.92     19.12 o
  -3  -2   6      168.79      156.71     11.13 o
  -2  -2   6      551.93      539.74     16.54 o
  -1  -2   6     2259.19     2321.97     38.35 o
   0  -2   6     3065.34     3179.60     46.93 o
   1  -2   6      269.41      279.60     11.88 o
   2  -2   6    10984.03    12436.22    245.06 o
   3  -2   6     1298.54     1317.21     32.15 o
   4  -2   6       81.01       62.74     10.25 o
   5  -2   6      287.09      329.64     18.44 o
   6  -2   6       62.84       57.49     10.40 o
   7  -2   6      418.95      405.23     24.07 o
   8  -2   6      389.69      429.75     41.46 o
   9  -2   6      231.73      243.34     42.86 o
  10  -2   6       80.76       62.90     20.50 o
 -10  -1   6      329.44      374.11     47.99 o
  -9  -1   6      302.71      348.02     43.33 o
  -8  -1   6      162.02      179.37     30.28 o
  -7  -1   6      641.02      562.79     41.46 o
  -6  -1   6      569.87      600.46     31.68 o
  -5  -1   6       93.58       74.22     12.02 o
  -4  -1   6     2343.12     2136.50     40.33 o
  -3  -1   6     3052.42     3137.02     50.16 o
  -2  -1   6      129.11      155.23     10.40 o
  -1  -1   6      467.05      423.29     13.40 o
   0  -1   6     5707.55     5403.34     70.66 o
   1  -1   6      783.39      769.59     22.02 o
   2  -1   6     3926.04     3757.20     65.87 o
   3  -1   6     3920.22     3960.02     70.97 o
   4  -1   6     1292.34     1280.12     34.89 o
   5  -1   6       38.45       27.20      7.61 o
   6  -1   6     4038.45     4164.87    118.57 o
   7  -1   6      214.83      231.01     20.54 o
   8  -1   6       87.38      103.67     15.62 o
   9  -1   6        4.19       16.31     13.98 o
  10  -1   6      236.16      291.18     39.13 o
 -11   0   6        4.95       -1.86     14.91 o
 -10   0   6      213.90      222.23     36.81 o
  -9   0   6        0.33       -5.59     11.65 o
  -8   0   6      624.21      651.31     45.66 o
  -7   0   6       54.61       61.50     17.70 o
  -6   0   6      313.00      319.13     33.54 o
  -5   0   6     2122.86     2049.45     72.21 o
  -4   0   6     1709.75     1636.83     33.79 o
  -3   0   6       23.21       12.73      4.09 o
  -2   0   6     2446.41     2416.54     39.80 o
  -1   0   6       32.88       25.32      4.39 o
   0   0   6     4126.36     4338.07     72.10 o
   1   0   6      566.26      622.99     20.89 o
   2   0   6     2683.21     2628.24     53.22 o
   3   0   6     3022.82     3021.53     60.40 o
   4   0   6      750.80      760.61     27.49 o
   5   0   6     1100.16     1082.40     35.07 o
   6   0   6     2122.69     2180.83     55.82 o
   7   0   6     2126.32     2258.48     59.20 o
   8   0   6      333.88      380.17     41.93 o
   9   0   6     1365.72     1249.05     69.42 o
  10   0   6      349.33      333.58     44.26 o
 -11   1   6       18.86       20.97     18.17 o
 -10   1   6       41.36       52.18     19.57 o
  -9   1   6       43.83       29.35     16.77 o
  -8   1   6        0.22       -8.39      8.39 o
  -7   1   6      528.25      529.72     38.67 o
  -6   1   6     1358.49     1452.64     61.50 o
  -5   1   6       89.51       77.80     15.84 o
  -4   1   6      158.94      176.11     21.90 o
  -3   1   6     1744.07     1856.19     64.99 o
  -2   1   6     3729.13     3947.31     56.34 o
  -1   1   6     1705.86     1708.77     39.52 o
   0   1   6     1237.86     1187.09     31.54 o
   1   1   6        3.62        6.59      8.15 o
   2   1   6     2532.15     2560.84     54.02 o
   3   1   6     1710.52     1825.25     45.13 o
   4   1   6      362.36      389.66     30.52 o
   5   1   6     1301.05     1357.78     40.97 o
   6   1   6     1673.65     1666.60     48.12 o
   7   1   6      128.07      128.59     26.09 o
   8   1   6      298.73      255.77     36.81 o
   9   1   6     1082.55     1238.80     72.21 o
 -11   2   6      484.68      536.24     54.51 o
 -10   2   6      101.58      115.07     27.02 o
  -9   2   6      305.84      297.24     38.20 o
  -8   2   6      889.13      920.60     53.11 o
  -7   2   6      173.34      142.56     23.76 o
  -6   2   6      900.53      923.39     47.52 o
  -5   2   6      618.94      589.35     34.94 o
  -4   2   6      987.09      956.47     43.79 o
  -3   2   6     3011.35     3224.70     63.91 o
  -2   2   6     2366.33     2259.77     58.70 o
  -1   2   6     1729.46     1738.91     41.93 o
   0   2   6      903.42      927.29     57.30 o
   1   2   6       54.86       65.69      9.55 o
   2   2   6      413.18      425.43     42.40 o
   3   2   6       11.16        8.21      9.55 o
   4   2   6      235.46      262.89     20.35 o
   5   2   6        0.12       -3.99      8.15 o
   6   2   6        2.53       -6.52      9.78 o
   7   2   6      866.81      721.66     51.25 o
   8   2   6       14.77       18.17     14.91 o
   9   2   6       14.83       50.78     23.29 o
 -12   3   6      544.84      555.81     58.70 o
 -11   3   6      310.96      352.68     45.66 o
 -10   3   6      213.65      220.83     34.48 o
  -9   3   6      776.80      710.95     49.38 o
  -8   3   6      592.66      664.36     44.73 o
  -7   3   6       33.65       23.76     12.11 o
  -6   3   6     3423.00     3157.80     98.77 o
  -5   3   6      597.33      512.48     33.54 o
  -4   3   6      652.14      654.57     36.81 o
  -3   3   6      443.13      460.99     20.90 o
  -2   3   6     3419.32     3070.21     88.05 o
  -1   3   6      565.43      482.30     34.71 o
   0   3   6       95.98       79.81     12.81 o
   1   3   6      586.73      522.55     23.76 o
   2   3   6     2776.67     2569.96     57.80 o
   3   3   6      273.27      249.17     19.56 o
   4   3   6     1624.41     1499.70     68.49 o
   5   3   6     1606.47     1663.23     76.87 o
   6   3   6      148.12      217.10     34.01 o
   7   3   6      416.99      453.31     50.78 o
   8   3   6      370.28      339.17     45.66 o
 -12   4   6      297.99      371.31     49.38 o
 -11   4   6       53.13       52.18     21.43 o
 -10   4   6       27.35       46.12     19.57 o
  -9   4   6      310.03      297.70     36.81 o
  -8   4   6      468.85      445.39     42.40 o
  -7   4   6      125.44      133.71     23.29 o
  -6   4   6      534.28      546.49     36.34 o
  -5   4   6      186.31      114.14     19.10 o
  -4   4   6      320.40      322.40     31.68 o
  -3   4   6     1648.68     1583.09     61.96 o
  -2   4   6     8010.55     7886.83    129.78 o
  -1   4   6      618.25      584.55     26.79 o
   0   4   6        1.99        3.10      6.29 o
   1   4   6     6008.07     5834.46    104.06 o
   2   4   6     5463.69     5370.92     99.26 o
   3   4   6      178.00      165.39     26.56 o
   4   4   6     1638.93     1606.85     75.47 o
   5   4   6      337.26      482.20     49.85 o
   6   4   6      336.59      329.38     42.40 o
   7   4   6       11.77       37.27     19.57 o
 -12   5   6      135.98      131.38     31.21 o
 -11   5   6       92.50       86.66     25.62 o
 -10   5   6      113.16      151.41     29.35 o
  -9   5   6      480.86      389.02     41.93 o
  -8   5   6      116.56      120.20     23.29 o
  -7   5   6      641.76      599.60     41.00 o
  -6   5   6       16.85       20.50     11.18 o
  -5   5   6        1.73       10.72      9.32 o
  -4   5   6      285.74      313.08     33.08 o
  -3   5   6     1397.28     1415.84     60.57 o
  -2   5   6      205.42      140.70     21.90 o
  -1   5   6      329.34      332.09     33.08 o
   0   5   6      760.06      795.62     47.05 o
   1   5   6     2836.48     2651.40     61.68 o
   2   5   6     2003.40     1914.81     81.06 o
   3   5   6      186.83      166.32     29.35 o
   4   5   6      705.60      741.70     54.04 o
   5   5   6     3374.08     3522.59    130.91 o
   6   5   6      549.69      634.08     62.43 o
 -12   6   6       28.30        6.52     16.31 o
 -11   6   6       47.58       32.61     17.70 o
 -10   6   6      133.01      132.31     27.95 o
  -9   6   6       19.59       19.10     13.51 o
  -8   6   6      330.19      322.86     37.74 o
  -7   6   6      212.50      223.63     31.21 o
  -6   6   6      206.02      180.30     27.95 o
  -5   6   6      484.98      513.88     38.67 o
  -4   6   6       17.99       16.31     10.72 o
  -3   6   6     1032.64     1215.04     59.17 o
  -2   6   6      231.98      199.87     27.49 o
  -1   6   6      467.70      416.97     40.07 o
   0   6   6        0.82       -6.06      6.52 o
   1   6   6      179.93      179.83     28.89 o
   2   6   6      230.09      239.00     34.94 o
   3   6   6       21.34       20.97     14.44 o
   4   6   6       39.02       48.45     19.57 o
   5   6   6      311.11      284.19     42.86 o
 -12   7   6      294.80      332.65     45.19 o
 -11   7   6       28.45       45.66     21.90 o
 -10   7   6      785.59      802.73     54.97 o
  -9   7   6      248.96      203.59     31.68 o
  -8   7   6      872.46      897.77     55.44 o
  -7   7   6       21.31       -0.47     10.25 o
  -6   7   6     1348.40     1275.61     64.76 o
  -5   7   6     1298.70     1358.07     66.16 o
  -3   7   6     1334.94     1174.51     60.57 o
  -2   7   6       77.26       67.09     18.64 o
  -1   7   6       70.55       53.11     16.31 o
   0   7   6      213.87      208.25     31.68 o
   1   7   6      123.58      129.05     25.62 o
   2   7   6        4.50        6.52     13.51 o
   3   7   6        0.35        0.47     13.98 o
   4   7   6       31.15       30.28     20.50 o
 -12   8   6       54.08       21.43     19.10 o
 -11   8   6      243.74      208.25     34.94 o
 -10   8   6     2621.09     2608.51    106.22 o
  -9   8   6     1817.68     1833.27     84.79 o
  -8   8   6      759.89      761.73     53.11 o
  -7   8   6     2883.28     3127.52    113.21 o
  -6   8   6      976.98      978.37     58.24 o
  -5   8   6      139.81      105.76     23.29 o
  -4   8   6     1243.35     1183.36     64.29 o
  -3   8   6      533.23      484.99     47.52 o
  -2   8   6      151.26      161.66     28.89 o
  -1   8   6      155.41      148.15     28.42 o
   0   8   6     1410.54     1157.27     67.55 o
   1   8   6     1071.93     1248.58     71.75 o
   2   8   6       97.94      108.09     27.49 o
   3   8   6      704.65      664.36     65.22 o
 -11   9   6      574.15      510.15     54.97 o
 -10   9   6       92.88      149.55     30.28 o
  -9   9   6      163.54      162.60     30.75 o
  -8   9   6       22.87       30.75     17.70 o
  -7   9   6     1183.89     1177.77     68.49 o
  -6   9   6      710.03      728.65     53.11 o
  -5   9   6        4.81       21.90     15.37 o
  -4   9   6      621.97      707.69     52.18 o
  -3   9   6      743.78      694.18     51.25 o
  -2   9   6      368.74      334.04     41.93 o
  -1   9   6     1212.39     1106.49     66.62 o
   0   9   6     1416.11     1429.35     79.67 o
   1   9   6      179.60      181.70     34.94 o
   2   9   6        0.40       18.64     16.77 o
 -10  10   6        8.51        9.78     16.31 o
  -9  10   6       19.77       10.72     17.24 o
  -8  10   6       47.57       29.82     18.17 o
  -7  10   6        7.71        9.32     15.37 o
  -6  10   6       75.26       59.17     21.90 o
  -5  10   6       79.62      109.02     27.02 o
  -4  10   6      153.86      102.50     26.09 o
  -3  10   6       98.60      124.39     27.49 o
  -2  10   6        0.28       -4.66     12.58 o
  -1  10   6      263.17      289.78     42.40 o
   0  10   6      336.97      404.39     52.18 o
  -9  11   6       80.49       69.88     24.69 o
  -8  11   6      217.38      237.14     38.67 o
  -7  11   6       91.76      115.07     29.35 o
  -6  11   6       18.98       22.36     18.17 o
  -5  11   6       35.20       14.91     17.24 o
  -4  11   6       44.26       35.87     19.10 o
  -3  11   6        2.41      -11.18     13.51 o
  -2  11   6       50.52       39.13     21.43 o
   3 -12   7      285.80      263.23     45.66 o
   4 -12   7        8.70       12.11     19.57 o
   5 -12   7      190.66      176.11     39.13 o
   6 -12   7      126.93      131.85     34.01 o
   7 -12   7      168.98      157.94     32.61 o
   8 -12   7       13.20       15.84     18.17 o
   0 -11   7      141.87      115.07     33.08 o
   1 -11   7      106.95       51.71     26.56 o
   2 -11   7       44.53       31.68     19.57 o
   3 -11   7      166.31      143.49     34.48 o
   4 -11   7       70.57       66.62     26.09 o
   5 -11   7        1.51       10.25     16.31 o
   6 -11   7       13.55        9.21     18.40 o
   7 -11   7        9.04       15.84     16.31 o
   8 -11   7       25.98       36.81     19.10 o
   9 -11   7       56.19       88.52     27.95 o
  10 -11   7      153.48      101.56     29.82 o
  -2 -10   7     1282.31     1212.24     85.72 o
  -1 -10   7      790.53      815.77     78.27 o
   0 -10   7        2.43       -1.40     15.84 o
   1 -10   7        3.61        6.99     14.44 o
   2 -10   7     1131.50     1221.10     77.80 o
   3 -10   7      688.43      792.48     72.68 o
   4 -10   7        1.73      -10.25     14.44 o
   5 -10   7      520.83      443.53     54.04 o
   6 -10   7      542.36      529.25     51.25 o
   7 -10   7        2.50        8.39     14.91 o
   8 -10   7      237.26      225.49     36.81 o
   9 -10   7      188.18      196.61     36.34 o
  10 -10   7        0.36      -11.65     13.04 o
  -3  -9   7      277.48      371.31     54.04 o
  -2  -9   7     1882.18     1809.05    100.63 o
  -1  -9   7     1277.04     1229.48     78.27 o
   0  -9   7        0.29       18.64     16.77 o
   1  -9   7     2131.06     2151.94    101.10 o
   2  -9   7     2807.32     2770.64    116.94 o
   3  -9   7       93.65      123.02     27.49 o
   4  -9   7     1213.48     1135.78     45.31 o
   5  -9   7      224.63      218.50     31.68 o
   6  -9   7       49.57       54.97     18.17 o
   7  -9   7       15.39       14.44     14.91 o
   8  -9   7      227.08      259.50     38.20 o
   9  -9   7      190.86      180.77     34.01 o
  10  -9   7      325.65      387.15     48.45 o
  11  -9   7      166.87      154.68     34.48 o
  -4  -8   7       54.28       82.46     30.28 o
  -3  -8   7     1252.09     1218.30     80.60 o
  -2  -8   7     1430.92     1557.47     88.52 o
  -1  -8   7      140.61       97.84     27.49 o
   0  -8   7      122.59      182.63     35.41 o
   1  -8   7     1165.59     1137.70     68.49 o
   2  -8   7     1368.97     1344.13     57.07 o
   3  -8   7      318.79      337.87     41.70 o
   4  -8   7       88.46       63.36     17.70 o
   5  -8   7     3633.44     3544.49    115.54 o
   6  -8   7     2245.02     2194.80     88.98 o
   7  -8   7      704.22      737.04     51.25 o
   8  -8   7     2089.50     2073.21     91.31 o
   9  -8   7     1098.18     1035.67     65.22 o
  10  -8   7        9.05       33.54     16.77 o
  11  -8   7      637.26      564.66     58.70 o
  -5  -7   7       40.37       18.17     20.50 o
  -4  -7   7        0.22       -0.47     14.44 o
  -3  -7   7      296.67      263.69     41.93 o
  -2  -7   7       45.66       31.68     18.64 o
  -1  -7   7       15.46        7.45     12.58 o
   0  -7   7       34.15       33.54     16.31 o
   1  -7   7       10.22       -0.67      6.82 o
   2  -7   7      308.42      301.84     24.40 o
   3  -7   7      775.88      693.99     38.67 o
   4  -7   7     2004.74     2077.40     79.20 o
   5  -7   7       76.69       64.76     18.17 o
   6  -7   7      948.72      968.12     55.91 o
   7  -7   7      719.92      746.82     50.32 o
   8  -7   7      140.47      189.15     30.75 o
   9  -7   7      371.90      365.26     43.79 o
  10  -7   7      381.84      354.08     45.19 o
  11  -7   7     1276.62     1242.53     75.01 o
  -6  -6   7      219.80      207.67     40.30 o
  -5  -6   7       87.51       83.35     17.31 o
  -4  -6   7      145.18      174.24     35.87 o
  -3  -6   7      505.54      539.17     36.34 o
  -2  -6   7      483.36      495.67     27.79 o
  -1  -6   7       95.58      110.42     25.16 o
   0  -6   7      448.97      433.56     34.71 o
   1  -6   7     1247.82     1336.34     51.95 o
   2  -6   7     1349.96     1370.48     43.62 o
   3  -6   7      517.44      532.05     35.87 o
   4  -6   7      414.55      425.82     39.13 o
   5  -6   7        0.56        3.73      8.85 o
   6  -6   7      376.37      389.48     40.07 o
   7  -6   7       10.51        0.93      9.78 o
   8  -6   7      188.26      119.73     24.69 o
   9  -6   7        0.12       -6.52     11.65 o
  10  -6   7       25.80       38.20     18.64 o
  11  -6   7       11.18       -0.93     13.51 o
  -7  -5   7     1648.25     1673.17     62.63 o
  -6  -5   7     1273.57     1332.93     53.19 o
  -5  -5   7        6.20        4.74      9.05 o
  -4  -5   7     1783.07     1735.74     55.07 o
  -3  -5   7     1995.32     1977.12     55.97 o
  -2  -5   7      242.55      248.72     20.60 o
  -1  -5   7      549.17      576.49     19.47 o
   0  -5   7     5629.58     5609.79    139.77 o
   1  -5   7     1695.34     1692.76     46.90 o
   2  -5   7      475.15      524.88     25.26 o
   3  -5   7      748.93      739.83     42.40 o
   4  -5   7     3055.41     3036.20     97.84 o
   5  -5   7     1324.62     1304.49     60.57 o
   6  -5   7       33.50       28.89     12.58 o
   7  -5   7     1066.75     1041.73     57.30 o
   8  -5   7      957.48      904.29     54.97 o
   9  -5   7      298.44      308.88     39.60 o
  10  -5   7      869.72      808.32     56.37 o
  11  -5   7      793.78      741.70     55.91 o
  -8  -4   7       76.12       90.85     26.56 o
  -7  -4   7      178.86      193.03     24.69 o
  -6  -4   7      462.86      482.28     35.59 o
  -5  -4   7       38.22       32.61     11.18 o
  -4  -4   7      249.79      240.73     22.22 o
  -3  -4   7     1629.05     1640.37     48.02 o
  -2  -4   7     2315.01     2287.20     42.70 o
  -1  -4   7     2896.90     2918.51     48.96 o
   0  -4   7     7196.98     7135.17     94.00 o
   1  -4   7      713.23      678.25     16.84 o
   2  -4   7     1074.62     1057.57     47.52 o
   3  -4   7     3109.91     2962.59     92.25 o
   4  -4   7     1595.77     1556.07     64.76 o
   5  -4   7       41.03       26.09     11.65 o
   6  -4   7      371.62      341.96     37.27 o
   7  -4   7      618.31      667.62     45.19 o
   8  -4   7      781.55      827.89     51.71 o
   9  -4   7      405.05      452.38     47.05 o
  10  -4   7     1114.13     1260.23     69.88 o
  11  -4   7      323.17      450.52     50.32 o
  -9  -3   7       21.42       35.41     19.57 o
  -8  -3   7      244.35      238.07     36.34 o
  -7  -3   7       53.20       47.04     13.84 o
  -6  -3   7      195.45      156.81     20.43 o
  -5  -3   7       74.98       63.15     12.93 o
  -4  -3   7       41.96       31.11      9.07 o
  -3  -3   7      410.83      356.84     15.91 o
  -2  -3   7     1790.88     1751.61     35.22 o
  -1  -3   7      446.40      429.57     19.00 o
   0  -3   7      861.87      804.68     19.98 o
   1  -3   7      572.41      621.85     16.07 o
   2  -3   7       33.81       27.85      6.99 o
   3  -3   7     2555.39     2594.62     47.66 o
   4  -3   7      617.99      603.84     20.18 o
   5  -3   7      513.09      538.42     21.54 o
   6  -3   7      883.90      794.34     47.05 o
   7  -3   7       26.45       33.08     14.91 o
   8  -3   7       90.23       70.35     19.57 o
   9  -3   7       44.24       39.13     18.64 o
  10  -3   7      504.99      555.34     53.58 o
  -9  -2   7        6.79        8.85     15.37 o
  -8  -2   7      251.06      286.52     38.67 o
  -7  -2   7      298.72      274.41     35.41 o
  -6  -2   7      103.99       80.33     14.32 o
  -5  -2   7        5.09       15.99      8.40 o
  -4  -2   7      438.40      430.17     34.77 o
  -3  -2   7      173.52      182.17     12.80 o
  -2  -2   7      803.19      840.23     22.26 o
  -1  -2   7      485.47      480.56     15.76 o
   0  -2   7      722.61      787.65     19.47 o
   1  -2   7      344.27      334.20     16.51 o
   2  -2   7       26.85       21.88      8.62 o
   3  -2   7        2.90       -0.82      7.22 o
   4  -2   7       55.36       49.34      8.27 o
   5  -2   7       54.23       62.23     10.25 o
   6  -2   7      101.88       93.88     12.98 o
   7  -2   7     1125.17     1231.69     53.81 o
   8  -2   7      144.55      121.57     16.28 o
   9  -2   7       73.42       75.94     21.90 o
 -10  -1   7       33.46       67.55     23.76 o
  -9  -1   7      308.46      283.73     39.13 o
  -8  -1   7      313.96      291.65     38.20 o
  -7  -1   7      969.94      871.21     51.71 o
  -6  -1   7      254.54      235.68     40.30 o
  -5  -1   7     1430.22     1429.75     76.87 o
  -4  -1   7     2308.17     2239.82     43.05 o
  -3  -1   7      588.34      639.34     19.71 o
  -2  -1   7      537.57      522.83     18.36 o
  -1  -1   7     9313.92     9511.32    122.51 o
   0  -1   7      747.90      641.11     17.31 o
   1  -1   7     3990.91     4270.09     60.38 o
   2  -1   7      790.27      664.03     22.28 o
   3  -1   7      393.36      371.83     20.73 o
   4  -1   7      151.25      149.71     14.52 o
   5  -1   7        1.53        7.31      6.23 o
   6  -1   7      100.40      116.53     14.50 o
   7  -1   7       38.18       30.56     13.28 o
   8  -1   7       58.13       52.65     18.17 o
   9  -1   7      218.42      273.94     36.81 o
 -10   0   7       45.74       46.59     20.97 o
  -9   0   7       12.02       12.11     14.91 o
  -8   0   7      981.86     1042.66     60.10 o
  -7   0   7      137.86      121.60     23.29 o
  -6   0   7       56.00       49.85     15.84 o
  -5   0   7     1696.02     1601.17     46.18 o
  -4   0   7     3463.62     3512.07     57.65 o
  -3   0   7      251.02      278.84     15.24 o
  -2   0   7     5205.12     5356.58     74.04 o
  -1   0   7     1481.38     1479.87     28.84 o
   0   0   7     1055.31     1080.53     22.98 o
   1   0   7      355.95      287.30     25.39 o
   2   0   7     3062.43     3023.58    130.91 o
   3   0   7     1867.76     1825.67     45.15 o
   4   0   7      630.14      596.74     25.16 o
   5   0   7     1557.57     1501.30    142.10 o
   6   0   7      470.21      550.31     27.16 o
   7   0   7      667.72      668.62     31.13 o
   8   0   7       68.18       81.53     22.36 o
   9   0   7      547.07      545.56     53.58 o
  10   0   7        8.80       12.58     17.24 o
 -11   1   7       77.06       61.03     24.23 o
 -10   1   7        2.39        2.33     12.58 o
  -9   1   7        1.09       -8.39     11.65 o
  -8   1   7       26.84       25.62     13.98 o
  -7   1   7        0.07       -0.47      9.32 o
  -6   1   7      709.20      738.90     43.79 o
  -5   1   7      216.91      193.81     24.23 o
  -4   1   7      262.07      280.03     20.73 o
  -3   1   7        3.54        0.47      3.91 o
  -2   1   7     1708.76     1613.69     40.16 o
  -1   1   7     3632.66     3612.95    192.41 o
   0   1   7       19.72       15.24      5.76 o
   1   1   7     1342.24     1283.67     35.65 o
   2   1   7     3026.62     2853.74     60.42 o
   3   1   7      692.40      674.77     36.34 o
   4   1   7      792.85      782.95     39.13 o
   5   1   7     1496.83     1559.56     46.59 o
   6   1   7      437.45      414.38     41.00 o
   7   1   7       63.05       72.21     20.03 o
   8   1   7      336.49      350.81     42.86 o
   9   1   7      488.17      537.64     54.97 o
 -11   2   7      127.60      168.65     33.08 o
 -10   2   7       17.31       22.83     17.24 o
  -9   2   7       37.77       88.52     23.29 o
  -8   2   7     1167.20     1123.73     60.57 o
  -6   2   7     1654.95     1606.85     66.62 o
  -5   2   7      162.29      170.98     22.83 o
  -4   2   7      741.88      742.99     34.94 o
  -3   2   7       18.89       16.65     11.65 o
  -2   2   7      349.05      349.81     19.77 o
  -1   2   7     2414.66     2410.38     65.69 o
   0   2   7     1331.64     1315.56     37.55 o
   1   2   7     1091.70     1155.47     34.92 o
   2   2   7       47.04       52.40      9.71 o
   3   2   7       40.59       33.86      8.88 o
   4   2   7       31.53       35.34      9.40 o
   5   2   7       23.99       47.87     23.76 o
   6   2   7      246.76      182.63     30.28 o
   7   2   7       14.14       31.21     17.24 o
   8   2   7      149.45      147.69     31.21 o
 -11   3   7        0.27        2.33     15.84 o
 -10   3   7      319.32      354.08     43.79 o
  -9   3   7      612.56      591.21     53.58 o
  -8   3   7      398.05      484.99     46.59 o
  -7   3   7        9.91       22.36     12.11 o
  -6   3   7     2686.41     2344.82     83.86 o
  -5   3   7      303.28      298.64     31.68 o
  -4   3   7      307.59      314.48     30.75 o
  -3   3   7      469.19      467.89     39.60 o
  -2   3   7     1777.29     1574.24     59.63 o
  -1   3   7       24.57       24.87      7.23 o
   0   3   7      417.50      382.23     21.71 o
   1   3   7      733.98      720.87     28.33 o
   2   3   7        4.46        6.06      6.26 o
   3   3   7        9.69        6.57     13.04 o
   4   3   7       15.70       28.37      9.35 o
   5   3   7      101.05      116.01     24.69 o
   6   3   7      254.57      257.17     37.27 o
   7   3   7      494.68      551.61     56.37 o
   8   3   7      123.97      156.54     34.94 o
 -12   4   7      228.67      291.18     44.73 o
 -11   4   7       41.93       14.44     17.70 o
 -10   4   7       31.11       48.92     19.10 o
  -9   4   7       37.06       34.01     16.31 o
  -8   4   7      230.44      212.91     30.75 o
  -7   4   7      148.30      148.15     24.23 o
  -6   4   7      551.21      498.04     36.34 o
  -5   4   7      315.40      324.72     33.54 o
  -4   4   7        9.79        7.45      8.39 o
  -3   4   7     2064.68     1988.88     73.14 o
  -2   4   7     3001.23     3030.52     83.39 o
  -1   4   7       18.19       15.46      9.32 o
   0   4   7     1900.89     1835.76     49.15 o
   1   4   7     3720.19     3504.21     74.61 o
   2   4   7      260.40      256.02     68.95 o
   3   4   7      425.26      490.12     46.59 o
   4   4   7     2790.23     2825.62    106.69 o
   5   4   7     1026.70      964.39     61.96 o
   6   4   7        6.55      -12.58     13.04 o
   7   4   7      336.53      359.67     48.45 o
 -12   5   7       78.26       84.33     27.02 o
 -11   5   7       24.02       15.37     16.77 o
 -10   5   7      202.91      204.53     33.08 o
  -9   5   7        1.61       -4.19     11.18 o
  -8   5   7      304.13      268.82     34.01 o
  -7   5   7      183.69      148.62     25.62 o
  -6   5   7      370.71      374.11     38.67 o
  -5   5   7      312.65      231.55     29.82 o
  -4   5   7      324.56      353.14     36.81 o
  -2   5   7      573.22      544.62     38.20 o
  -1   5   7      156.49      166.33     38.67 o
   0   5   7     1904.51     1871.49     51.38 o
   1   5   7     1746.77     1855.64     68.02 o
   2   5   7       41.73       22.36     13.98 o
   3   5   7      979.74      997.94     60.57 o
   4   5   7      842.72      952.28     62.90 o
   5   5   7      362.19      325.66     44.26 o
   6   5   7      163.49      188.22     36.81 o
 -12   6   7        1.20        6.99     15.84 o
 -11   6   7        2.77       -3.73     15.37 o
 -10   6   7       36.64       25.16     16.31 o
  -9   6   7       80.42       97.37     23.76 o
  -8   6   7      447.72      337.77     39.13 o
  -7   6   7       95.44      136.51     25.62 o
  -6   6   7        5.86       18.17     12.58 o
  -5   6   7      459.05      483.59     44.26 o
  -4   6   7      382.92      317.27     36.34 o
  -3   6   7       97.20      117.87     23.29 o
  -2   6   7       64.65       58.24     17.70 o
  -1   6   7       28.75       51.25     16.31 o
   0   6   7      470.30      538.10     49.85 o
   1   6   7      600.00      565.12     51.25 o
   2   6   7      138.73      167.25     30.75 o
   3   6   7      388.21      424.43     48.92 o
   4   6   7      638.41      756.14     67.55 o
   5   6   7       43.08       34.94     21.90 o
 -12   7   7       11.82       15.37     18.17 o
 -11   7   7       69.57       66.16     22.83 o
 -10   7   7     1350.73     1469.88     77.80 o
  -9   7   7       13.62       32.15     16.77 o
  -8   7   7       15.52       20.03     13.98 o
  -7   7   7      167.62      222.23     33.54 o
  -6   7   7     1349.14     1268.62     66.62 o
  -5   7   7        9.97       19.10     13.51 o
  -4   7   7       53.24       46.12     16.77 o
  -3   7   7       72.12       65.22     18.64 o
  -2   7   7      215.34      166.79     28.42 o
  -1   7   7      226.90      170.05     28.89 o
   0   7   7      229.43      253.44     35.41 o
   1   7   7       82.19       87.59     23.76 o
   2   7   7        9.48        5.12     13.98 o
   3   7   7       28.26       19.10     18.17 o
   4   7   7        0.74       15.37     17.24 o
 -11   8   7      509.10      556.27     58.24 o
 -10   8   7      315.77      450.52     49.85 o
  -9   8   7      118.55      116.47     27.02 o
  -8   8   7      587.27      590.28     55.91 o
  -7   8   7      343.71      300.50     39.60 o
  -6   8   7      324.56      304.69     39.13 o
  -5   8   7       76.21       52.65     18.64 o
  -3   8   7      162.93      120.67     26.09 o
  -2   8   7        0.02       -9.32      9.32 o
  -1   8   7      456.76      400.20     45.66 o
   0   8   7      641.06      655.97     60.10 o
   1   8   7        1.96        6.06     13.51 o
   2   8   7      315.15      340.10     46.59 o
   3   8   7      173.69       95.51     27.95 o
 -11   9   7     1450.75     1513.21     83.86 o
 -10   9   7      193.07      164.46     32.15 o
  -9   9   7      496.14      518.07     54.04 o
  -8   9   7      319.75      430.02     50.32 o
  -7   9   7      932.35     1039.87     65.22 o
  -6   9   7        2.29       24.23     15.37 o
  -5   9   7      695.36      687.19     60.10 o
  -4   9   7      694.80      597.27     55.91 o
  -3   9   7      459.97      485.92     51.25 o
  -2   9   7        1.55        5.12     13.04 o
  -1   9   7     2510.09     2457.57    106.69 o
   0   9   7      690.28      763.59     68.02 o
   1   9   7        0.15        0.47     15.37 o
 -10  10   7       59.23       74.54     25.16 o
  -9  10   7       93.85      129.05     30.75 o
  -8  10   7        2.17      -12.58     13.04 o
  -7  10   7        5.94       -3.73     15.84 o
  -6  10   7       28.83       57.30     21.90 o
  -5  10   7      628.17      702.56     64.76 o
  -4  10   7        2.99        1.86     13.98 o
  -3  10   7        2.01       23.29     17.70 o
  -2  10   7      308.00      331.25     45.66 o
  -1  10   7     1100.84     1142.36     75.01 o
  -8  11   7        4.25        4.19     15.37 o
  -7  11   7       50.89       46.59     22.83 o
  -6  11   7      126.00      150.95     34.94 o
  -5  11   7       29.26       47.52     20.97 o
  -4  11   7       47.84       40.53     20.50 o
  -3  11   7      133.01      117.40     30.28 o
   4 -12   8      280.88      247.39     46.12 o
   5 -12   8      511.20      603.33     70.82 o
   6 -12   8     1111.02      995.14     76.87 o
   7 -12   8       19.24        8.17     12.53 o
   1 -11   8       21.32       24.23     20.97 o
   2 -11   8        6.17       13.51     17.70 o
   3 -11   8       69.47       75.01     27.49 o
   4 -11   8      144.10      109.95     30.28 o
   5 -11   8      208.81      168.65     37.74 o
   6 -11   8       18.11       27.87     12.68 o
   7 -11   8        5.94       15.37     16.77 o
   8 -11   8      472.86      505.96     56.37 o
   9 -11   8      368.71      432.81     53.58 o
  -1 -10   8      141.79      139.30     36.81 o
   0 -10   8      151.84      126.72     31.68 o
   1 -10   8      194.70      177.50     37.27 o
   2 -10   8      151.25      129.05     31.68 o
   3 -10   8        0.17       -4.66     11.65 o
   4 -10   8       17.52       31.21     19.10 o
   5 -10   8       65.85       49.01     14.63 o
   6 -10   8      525.43      491.51     51.71 o
   7 -10   8        0.38        1.86     12.58 o
   8 -10   8        0.04       -2.33     13.04 o
   9 -10   8       13.14        1.86     15.37 o
  10 -10   8        3.43       11.18     16.77 o
  -3  -9   8     1510.19     1505.75     95.04 o
  -2  -9   8     1726.18     1691.18     98.77 o
  -1  -9   8       20.03       -0.47     16.77 o
   0  -9   8      441.91      498.50     58.24 o
   1  -9   8     2462.86     2306.15    107.62 o
   2  -9   8      781.21      766.39     59.63 o
   3  -9   8      191.96      193.09     22.95 o
   4  -9   8      444.34      471.33     35.15 o
   5  -9   8     4966.57     4688.25    143.96 o
   6  -9   8       41.34       46.59     19.10 o
   7  -9   8     2056.99     2034.54     91.78 o
   8  -9   8      736.87      810.65     69.42 o
   9  -9   8        0.42       -2.80     12.11 o
  10  -9   8       65.34       87.12     26.09 o
  -4  -8   8      188.90      214.31     43.33 o
  -3  -8   8     1570.87     1758.27     99.23 o
  -2  -8   8      447.35      375.97     51.71 o
  -1  -8   8       86.93       82.00     24.23 o
   0  -8   8      728.75      776.17     71.28 o
   1  -8   8     3989.30     3871.07    141.16 o
   2  -8   8        7.01        0.90      8.49 o
   3  -8   8     4934.73     4830.16    104.73 o
   4  -8   8      448.98      522.52     61.26 o
   5  -8   8      142.15      116.01     25.16 o
   6  -8   8      330.42      379.70     43.79 o
   7  -8   8     2691.32     2623.42    104.83 o
   8  -8   8      710.81      703.03     52.65 o
   9  -8   8      130.74      110.42     27.02 o
  10  -8   8      304.17      324.72     46.12 o
  11  -8   8     1289.19     1314.74     79.67 o
  -5  -7   8        1.47      -12.11     14.91 o
  -4  -7   8        0.65      -12.11     12.11 o
  -3  -7   8      361.27      361.06     49.85 o
  -2  -7   8       53.34       20.03     17.24 o
  -1  -7   8       58.33       57.77     20.97 o
   0  -7   8       61.00       77.34     22.36 o
   1  -7   8       12.75       13.99     11.18 o
   2  -7   8      189.10      156.86     18.69 o
   3  -7   8      762.32      815.39     36.02 o
   4  -7   8      568.95      685.32     45.66 o
   5  -7   8      149.60       85.72     20.97 o
   6  -7   8      224.33      234.81     33.54 o
   7  -7   8     1408.09     1564.92     76.41 o
   8  -7   8     1918.71     1814.17     85.26 o
   9  -7   8      208.22      209.65     34.94 o
  10  -7   8     2003.23     1889.65     92.25 o
  11  -7   8     1024.70      957.40     67.09 o
  -6  -6   8      222.72      215.76     31.45 o
  -5  -6   8        1.06       -0.82      8.50 o
  -4  -6   8      640.35      478.00     56.84 o
  -3  -6   8      178.77      221.30     37.27 o
  -2  -6   8        8.92        4.19     11.65 o
  -1  -6   8       72.72       72.68     21.43 o
   0  -6   8       93.70       64.13     12.47 o
   1  -6   8       85.26       89.83     14.06 o
   2  -6   8      168.88      168.59     18.64 o
   3  -6   8       49.01       84.23     14.26 o
   4  -6   8        0.19       10.25      9.78 o
   5  -6   8       27.64       14.91     12.58 o
   6  -6   8      161.02      100.63     23.76 o
   7  -6   8        3.34       -2.33      9.32 o
   8  -6   8      163.24      127.65     27.02 o
   9  -6   8        1.07       -2.33     11.18 o
  10  -6   8     1245.42     1055.71     67.09 o
  11  -6   8      369.50      385.29     48.92 o
  -7  -5   8      416.50      442.70     37.27 o
  -6  -5   8       22.45        9.68     14.91 o
  -5  -5   8      944.15      899.17     54.97 o
  -4  -5   8     1312.89     1407.69     62.20 o
  -3  -5   8      890.37      895.60     36.38 o
  -2  -5   8      314.45      352.32     24.89 o
  -1  -5   8      890.37      937.21     46.36 o
   0  -5   8     1112.98     1033.36     36.79 o
   1  -5   8     1836.31     1870.11     65.22 o
   2  -5   8      695.33      660.71     29.23 o
   3  -5   8      573.62      582.36     38.67 o
   4  -5   8      621.97      615.91     41.00 o
   5  -5   8      142.50      107.15     22.83 o
   6  -5   8      585.83      546.95     48.92 o
   7  -5   8     1012.19     1069.68     60.57 o
   8  -5   8      130.03      124.86     26.56 o
   9  -5   8      130.28      116.01     26.56 o
  10  -5   8        0.64       -6.06     11.18 o
  11  -5   8      255.79      235.74     38.20 o
  -8  -4   8      134.96      125.32     28.42 o
  -7  -4   8      707.65      751.01     77.10 o
  -6  -4   8      319.57      349.24     30.78 o
  -5  -4   8      718.51      694.64     58.24 o
  -4  -4   8     2991.05     3044.71     74.74 o
  -3  -4   8      861.99      804.13     61.96 o
  -2  -4   8     1002.59     1071.92     28.17 o
  -1  -4   8     2043.14     2030.18     39.59 o
   0  -4   8     1796.00     1748.67     48.02 o
   1  -4   8      723.44      715.35     28.89 o
   2  -4   8       14.52        3.14     13.74 o
   3  -4   8     3027.16     3017.10     96.90 o
   4  -4   8      893.68      943.89     51.25 o
   5  -4   8      415.10      360.13     37.27 o
   6  -4   8     1496.92     1439.60     68.49 o
   7  -4   8     1033.68     1066.42     60.57 o
   8  -4   8       98.46      111.81     26.09 o
   9  -4   8     1233.09     1193.14     67.55 o
  10  -4   8     1072.64      970.45     63.36 o
  11  -4   8       58.37       26.56     20.03 o
  -8  -3   8      120.21       53.11     21.43 o
  -7  -3   8      544.05      575.83     70.82 o
  -6  -3   8      179.53      215.85     23.94 o
  -5  -3   8      575.99      480.82     36.81 o
  -4  -3   8     1044.39     1021.10     37.84 o
  -3  -3   8      446.19      451.86     18.79 o
  -2  -3   8      977.76      995.85     26.40 o
  -1  -3   8     5057.09     5176.20     74.77 o
   0  -3   8     1718.51     1776.95     33.89 o
   1  -3   8      105.08      100.04      7.93 o
   2  -3   8     1147.83     1111.15     51.71 o
   3  -3   8     5354.74     5454.17    145.82 o
   4  -3   8      100.55      112.28     21.43 o
   5  -3   8     1154.87     1083.19     55.91 o
   6  -3   8     1338.43     1265.82     63.36 o
   7  -3   8      580.48      552.54     49.38 o
   8  -3   8     1938.73     1906.89     83.39 o
   9  -3   8     1797.50     1832.34     84.33 o
  10  -3   8      248.26      220.37     34.48 o
  -9  -2   8       33.83       34.01     19.57 o
  -8  -2   8        3.37      -10.25     11.65 o
  -7  -2   8        0.10        5.48      8.49 o
  -6  -2   8        0.53       -2.01      7.41 o
  -5  -2   8       61.79       32.45     10.67 o
  -4  -2   8      261.18      280.39     17.04 o
  -3  -2   8        8.56       11.89      4.98 o
  -2  -2   8      435.33      446.86     16.97 o
  -1  -2   8      615.40      608.01     18.71 o
   0  -2   8       57.44       54.96      6.82 o
   1  -2   8       66.79       68.22      7.11 o
   2  -2   8     1679.57     1626.42     63.83 o
   3  -2   8      629.29      625.41     22.15 o
   4  -2   8      110.92      105.23     26.32 o
   5  -2   8      233.61      236.56     20.97 o
   6  -2   8      124.96      131.38     23.76 o
   7  -2   8        3.10        4.66     10.72 o
   8  -2   8       14.38       19.57     13.98 o
   9  -2   8       75.20      120.67     26.56 o
 -10  -1   8        0.70       -1.86     14.44 o
  -9  -1   8      471.47      464.49     51.71 o
  -8  -1   8      218.53      201.73     31.68 o
  -7  -1   8       37.03       32.15     15.37 o
  -6  -1   8      172.31      148.39     51.25 o
  -5  -1   8      713.69      766.83     32.30 o
  -4  -1   8      326.47      335.61     19.81 o
  -3  -1   8      304.05      309.18     21.12 o
  -2  -1   8      307.14      275.93     15.30 o
  -1  -1   8     2998.50     2901.42     47.65 o
   0  -1   8     2713.57     2939.06     47.29 o
   1  -1   8     1160.64     1245.47     33.46 o
   2  -1   8      702.31      741.07     27.95 o
   3  -1   8      624.89      681.45     25.19 o
   4  -1   8       78.89       79.86     21.90 o
   5  -1   8      345.68      346.28     24.08 o
   6  -1   8     1439.77     1462.22     45.62 o
   7  -1   8      264.14      266.97     26.79 o
   8  -1   8      220.09      255.31     35.41 o
 -10   0   8       57.84      104.36     27.02 o
  -9   0   8      833.37      759.87     54.51 o
  -8   0   8     1395.79     1469.42     73.61 o
  -7   0   8      266.95      219.43     31.21 o
  -6   0   8     1599.85     1573.31     68.02 o
  -5   0   8      536.23      530.49     26.35 o
  -4   0   8       82.76       82.30      9.51 o
  -3   0   8     2413.76     2440.35     44.71 o
  -2   0   8     3725.78     3546.40     55.93 o
  -1   0   8      267.62      299.14     13.95 o
   0   0   8      325.32      383.70     14.12 o
   1   0   8      716.68      665.46     19.40 o
   2   0   8     2797.48     2799.23     59.69 o
   3   0   8      330.08      397.36     22.02 o
   4   0   8        2.94       -2.50      5.37 o
   5   0   8        6.57       13.71      7.72 o
   6   0   8      531.75      516.64     29.21 o
   7   0   8       41.91       33.14     11.19 o
   8   0   8      309.08      307.95     38.67 o
   9   0   8      259.56      286.52     40.07 o
 -11   1   8       23.04       27.49     19.10 o
 -10   1   8        5.30        7.45     13.98 o
  -9   1   8      374.02      403.46     46.12 o
  -8   1   8      739.06      681.60     48.92 o
  -7   1   8      238.53      297.24     35.41 o
  -6   1   8      992.99      936.44     50.78 o
  -5   1   8     1602.18     1623.16     65.69 o
  -4   1   8       77.00       90.79     27.72 o
  -3   1   8      895.56      876.92     30.62 o
  -2   1   8     3895.49     3831.03     58.38 o
  -1   1   8     1547.06     1516.90     43.33 o
   0   1   8     1690.44     1555.52     41.41 o
   1   1   8     2375.84     2314.90     83.63 o
   2   1   8     3153.39     3048.39     65.62 o
   3   1   8      536.29      525.42     24.98 o
   4   1   8     1133.85     1127.68     38.53 o
   5   1   8      646.18      642.34     30.14 o
   6   1   8      398.78      421.94     29.75 o
   7   1   8      322.53      349.42     41.93 o
   8   1   8      628.46      614.04     58.24 o
   9   1   8      548.27      500.83     55.44 o
 -11   2   8        0.61        3.73     16.77 o
 -10   2   8        2.10        2.33     13.04 o
  -9   2   8      228.04      233.41     34.48 o
  -8   2   8       18.40       16.31     12.11 o
  -7   2   8      189.74      180.30     27.49 o
  -6   2   8     1135.00     1158.20     56.84 o
  -5   2   8      923.57      913.14     47.52 o
  -4   2   8       38.86       32.63      9.78 o
  -3   2   8      807.25      844.81     65.46 o
  -2   2   8     1734.91     1731.42     45.95 o
  -1   2   8      509.42      461.43     22.39 o
   0   2   8      552.99      571.35     24.70 o
   1   2   8     3054.87     3005.89     65.88 o
   2   2   8      520.04      473.60     23.47 o
   3   2   8        0.87        5.15      6.37 o
   4   2   8     2358.22     2396.93     61.25 o
   5   2   8     3332.65     3314.27     77.39 o
   6   2   8        3.46        0.00     11.65 o
   7   2   8      571.39      561.86     54.97 o
   8   2   8      641.00      705.36     65.22 o
 -11   3   8       34.54       36.81     19.57 o
 -10   3   8      209.89      220.37     36.34 o
  -9   3   8      450.01      423.03     45.66 o
  -8   3   8      180.75      190.08     29.82 o
  -7   3   8      744.38      760.33     47.99 o
  -6   3   8       37.30       30.28     13.51 o
  -5   3   8       70.73       68.02     16.77 o
  -4   3   8        7.54        9.32      8.85 o
  -3   3   8      907.69      891.13     50.78 o
  -2   3   8      254.58      259.03     20.57 o
  -1   3   8     1354.30     1325.44     40.35 o
   0   3   8       82.55       74.97     11.99 o
   1   3   8       66.33       62.10     11.33 o
   2   3   8      313.44      320.15     23.94 o
   3   3   8      926.89      906.35     35.41 o
   4   3   8      402.05      344.15     26.20 o
   5   3   8      220.74      179.83     30.75 o
   6   3   8      675.20      652.71     60.10 o
   7   3   8      126.09      125.32     30.75 o
 -11   4   8      419.66      436.54     51.25 o
 -10   4   8      222.53      256.24     38.20 o
  -9   4   8      323.68      378.30     43.79 o
  -8   4   8        3.49       11.65     11.65 o
  -7   4   8      306.22      304.23     35.41 o
  -6   4   8      438.09      409.52     40.07 o
  -5   4   8      443.41      411.85     39.60 o
  -4   4   8      281.21      285.59     32.61 o
  -3   4   8     1677.45     1682.69     73.61 o
  -2   4   8       10.35       10.99      7.49 o
  -1   4   8     1709.70     1597.28     68.95 o
   0   4   8     1212.40     1172.72     57.77 o
   1   4   8     1059.99     1071.74     68.49 o
   2   4   8      257.95      266.13     22.75 o
   3   4   8      833.30      929.92     56.37 o
   4   4   8      222.62      239.93     35.87 o
   5   4   8      205.52      173.78     33.08 o
   6   4   8        0.34       22.36     17.70 o
 -11   5   8      394.84      430.48     51.25 o
 -10   5   8      588.39      699.30     61.50 o
  -9   5   8       99.64      120.20     25.16 o
  -8   5   8      673.57      722.13     49.38 o
  -7   5   8     2330.77     2314.07     91.31 o
  -6   5   8      690.45      684.86     47.05 o
  -5   5   8      107.77       94.11     21.43 o
  -4   5   8     1462.49     1400.00     65.69 o
  -3   5   8     2069.87     2174.31     84.79 o
  -2   5   8      388.04      389.94     27.18 o
  -1   5   8      584.23      591.60     28.48 o
   0   5   8     3240.17     3142.89     73.28 o
   1   5   8      702.13      651.69     30.45 o
   2   5   8      265.21      248.78     34.94 o
   3   5   8     1489.87     1555.60     78.74 o
   4   5   8     1210.58     1090.18     67.55 o
   5   5   8       94.26      136.51     30.75 o
   6   5   8      461.48      526.46     60.57 o
 -11   6   8       10.66        8.39     15.84 o
 -10   6   8        0.51        6.52     13.04 o
  -9   6   8      104.45       84.79     22.83 o
  -8   6   8       72.27       79.67     21.90 o
  -7   6   8       11.86        7.45     13.04 o
  -6   6   8      259.52      260.43     34.94 o
  -5   6   8       41.61       42.40     16.77 o
  -4   6   8     1656.84     1591.01     73.61 o
  -3   6   8      937.33      905.69     54.51 o
  -2   6   8        6.90        5.59     10.25 o
  -1   6   8      714.80      697.44     47.99 o
   0   6   8     1762.55     1663.27     51.54 o
   1   6   8      140.62       89.92     22.83 o
   2   6   8      910.59      839.53     56.84 o
   3   6   8       29.51       24.69     18.17 o
   4   6   8       54.11       73.14     25.62 o
 -11   7   8       81.68      126.26     29.82 o
 -10   7   8       96.42       44.26     19.57 o
  -9   7   8       40.05       78.74     22.83 o
  -8   7   8      206.01      199.40     32.61 o
  -7   7   8        0.42        0.47     12.11 o
  -6   7   8       84.85      101.56     24.23 o
  -5   7   8        0.26        4.66     12.11 o
  -4   7   8       34.74       48.92     17.24 o
  -3   7   8      256.95      221.30     33.54 o
  -2   7   8       36.52       26.09     15.37 o
  -1   7   8       81.08      134.18     27.49 o
   0   7   8       96.12       44.26     18.64 o
   1   7   8      566.10      540.43     54.97 o
   2   7   8        1.57       -5.12     12.11 o
   3   7   8      277.69      249.25     41.93 o
 -11   8   8      324.10      461.23     54.51 o
 -10   8   8       16.98       48.92     22.36 o
  -9   8   8       64.19       95.04     25.62 o
  -8   8   8      539.33      546.02     55.44 o
  -7   8   8      236.93      207.32     34.48 o
  -6   8   8        0.28        2.80     12.11 o
  -5   8   8      187.53      133.24     27.95 o
  -4   8   8      512.49      543.23     54.04 o
  -3   8   8        0.89        3.26     11.18 o
  -2   8   8      420.77      396.01     46.59 o
  -1   8   8        1.09       -7.92     10.72 o
   0   8   8      177.32      122.53     27.49 o
   1   8   8        0.17       -8.85     12.58 o
   2   8   8       24.09       32.61     20.50 o
 -10   9   8       75.18       35.41     20.50 o
  -9   9   8      104.48       96.90     28.42 o
  -8   9   8      454.12      411.38     50.32 o
  -7   9   8      803.41      905.69     64.29 o
  -6   9   8      300.60      275.34     41.46 o
  -5   9   8     2002.26     2101.16     96.44 o
  -3   9   8       13.24       17.24     15.84 o
  -2   9   8      593.56      476.60     53.58 o
  -1   9   8     1753.95     1848.65     94.11 o
   0   9   8        6.85       -3.26     14.44 o
  -9  10   8      110.84      169.58     36.34 o
  -8  10   8        2.39      -12.58     12.58 o
  -7  10   8       50.04       65.69     24.69 o
  -6  10   8      149.92      138.37     31.68 o
  -5  10   8      406.06      408.12     51.25 o
  -3  10   8       57.16       63.83     22.83 o
  -2  10   8     1189.18     1293.31     79.20 o
  -6  11   8       24.92        8.85     17.24 o
   2 -11   9       26.35       -9.78     16.31 o
   3 -11   9      248.33      271.15     47.05 o
   4 -11   9      551.72      515.27     62.90 o
   5 -11   9      996.25      949.02     73.61 o
   6 -11   9       14.84       14.80     12.73 o
   7 -11   9      897.62      883.79     62.90 o
   8 -11   9      770.04      921.06     66.16 o
  -1 -10   9      142.62      131.85     36.34 o
   0 -10   9        0.29       13.98     18.64 o
   1 -10   9       70.23       50.78     22.83 o
   2 -10   9      130.88      111.81     31.21 o
   3 -10   9      795.47      853.04     78.74 o
   4 -10   9       10.12       24.23     19.10 o
   5 -10   9       58.59       48.09     15.32 o
   6 -10   9      338.84      366.19     46.12 o
   7 -10   9      824.58      778.50     58.24 o
   8 -10   9      127.28      151.88     32.15 o
   9 -10   9        8.54       20.03     19.10 o
  -2  -9   9       69.51       47.05     24.69 o
  -1  -9   9      148.04      123.93     33.08 o
   0  -9   9     1194.93     1256.97     81.06 o
   1  -9   9      747.02      711.41     68.95 o
   2  -9   9       62.91       57.30     22.83 o
   3  -9   9     2830.43     2787.60     77.20 o
   4  -9   9      604.35      554.38     46.36 o
   5  -9   9       15.45       14.21     10.40 o
   6  -9   9      837.62      838.14     57.77 o
   7  -9   9      193.16      163.53     31.68 o
   8  -9   9       40.88        6.06     14.91 o
   9  -9   9       67.67       26.56     18.64 o
  10  -9   9      192.87      179.37     36.34 o
  -4  -8   9      855.61      734.71     77.80 o
  -3  -8   9     1067.85     1082.26     77.80 o
  -2  -8   9       41.18       46.12     23.76 o
  -1  -8   9      234.60      177.04     34.94 o
   0  -8   9      846.89      787.82     61.03 o
   1  -8   9      162.65      149.08     32.15 o
   2  -8   9      989.80     1043.69     43.03 o
   3  -8   9     2002.37     2022.78     62.30 o
   4  -8   9      127.86       95.06     20.73 o
   5  -8   9       38.68       22.83     14.91 o
   6  -8   9     1648.66     1493.64     76.87 o
   7  -8   9     1787.61     1744.76     85.26 o
   8  -8   9      120.97       88.98     25.16 o
   9  -8   9      380.26      449.12     52.18 o
  10  -8   9      383.39      431.41     53.58 o
  -5  -7   9       50.74       86.66     30.28 o
  -4  -7   9      551.89      550.22     64.29 o
  -3  -7   9      605.41      534.38     61.50 o
  -2  -7   9        6.55       24.23     16.77 o
  -1  -7   9      242.39      278.60     41.46 o
   0  -7   9      527.01      597.74     59.17 o
   1  -7   9      591.44      615.29     54.74 o
   2  -7   9     2829.35     2980.80     75.68 o
   3  -7   9      367.75      388.02     30.58 o
   4  -7   9       36.36       31.68     14.44 o
   5  -7   9      382.18      345.69     41.93 o
   6  -7   9     2389.34     2501.36    100.63 o
   7  -7   9      454.15      498.50     51.71 o
   8  -7   9      157.02      116.01     27.95 o
   9  -7   9      618.77      576.77     58.24 o
  10  -7   9      896.20      850.71     62.43 o
  -6  -6   9       58.62       46.59     24.23 o
  -5  -6   9       11.86       10.72     17.70 o
  -4  -6   9      208.19      122.99     32.15 o
  -3  -6   9      117.54       88.05     26.56 o
  -2  -6   9       46.62       57.30     21.90 o
  -1  -6   9      170.06      188.22     32.61 o
   0  -6   9        4.15       12.46     17.24 o
   1  -6   9      271.15      319.50     25.80 o
   2  -6   9      228.44      260.94     27.49 o
   3  -6   9      145.40      145.75     18.26 o
   4  -6   9      327.97      353.14     39.60 o
   5  -6   9       52.09       46.12     17.70 o
   6  -6   9     1036.44      995.61     59.63 o
   7  -6   9      766.29      696.04     51.71 o
   8  -6   9        0.46        0.93     12.58 o
   9  -6   9      854.78      862.83     61.03 o
  10  -6   9      731.68      787.35     69.42 o
  11  -6   9      483.52      498.97     56.84 o
  -7  -5   9      202.45      217.50     32.15 o
  -6  -5   9        2.32        0.17      9.82 o
  -5  -5   9     1771.28     1712.97     58.76 o
  -4  -5   9      425.75      435.61     53.11 o
  -3  -5   9      120.67       67.55     22.83 o
  -2  -5   9      362.58      360.60     43.79 o
  -1  -5   9      653.94      645.05     29.89 o
   0  -5   9     1618.21     1623.10     49.02 o
   1  -5   9       33.00       20.97      8.89 o
   2  -5   9       89.19       89.57     14.48 o
   3  -5   9       55.14       41.00     14.91 o
   4  -5   9       42.79       45.19     15.84 o
   5  -5   9       86.79      104.36     22.83 o
   6  -5   9      283.31      241.80     34.01 o
   7  -5   9       39.15       49.38     20.03 o
   8  -5   9      210.66      175.64     32.15 o
   9  -5   9        6.33       10.72     14.44 o
  10  -5   9       15.00       32.61     17.70 o
  -7  -4   9      219.89      206.36     25.84 o
  -6  -4   9      469.90      425.62     35.17 o
  -5  -4   9     1654.50     1650.15    110.18 o
  -4  -4   9     1315.04     1323.81     58.00 o
  -3  -4   9      548.57      566.45     29.34 o
  -2  -4   9     1044.11     1035.77     28.48 o
  -1  -4   9     3905.67     3870.69     82.40 o
   0  -4   9     2657.96     2686.77     64.55 o
   1  -4   9      698.63      708.36     30.64 o
   2  -4   9     1389.40     1379.64     45.42 o
   3  -4   9      148.59      122.06     22.36 o
   4  -4   9       52.37       35.41     14.91 o
   5  -4   9      891.47      925.26     54.04 o
   6  -4   9      563.10      444.46     44.73 o
   7  -4   9       45.49       60.57     20.97 o
   8  -4   9      703.44      637.34     57.77 o
   9  -4   9      726.76      719.33     63.36 o
  10  -4   9        5.93        2.80     15.84 o
  -8  -3   9       81.56       65.22     21.90 o
  -7  -3   9       30.89       11.66     10.40 o
  -6  -3   9      946.18      905.93     41.39 o
  -5  -3   9     1416.17     1404.50     48.74 o
  -4  -3   9      566.03      628.61     31.88 o
  -3  -3   9       22.55       27.91      7.39 o
  -2  -3   9     7167.93     7235.43    100.92 o
  -1  -3   9     3540.31     3583.73     58.36 o
   0  -3   9      165.74      175.65     23.39 o
   1  -3   9     1414.80     1510.65     44.44 o
   2  -3   9     4166.63     4214.62     85.81 o
   3  -3   9      859.25      933.64     51.25 o
   4  -3   9     1065.61     1057.10     56.37 o
   5  -3   9     2892.35     2892.24    102.50 o
   6  -3   9      106.18      144.89     26.09 o
   7  -3   9      105.10       98.77     23.76 o
   8  -3   9     2389.42     2387.22     98.30 o
   9  -3   9      973.89     1024.02     63.36 o
  10  -3   9       21.20       34.01     20.03 o
  -9  -2   9       31.26       22.36     18.64 o
  -8  -2   9       58.31       60.57     21.90 o
  -7  -2   9      196.46      171.61     29.12 o
  -6  -2   9       69.03       57.88     13.40 o
  -5  -2   9       41.95       50.90     15.14 o
  -4  -2   9      505.63      520.74     20.80 o
  -3  -2   9      715.29      711.76     38.68 o
  -2  -2   9     1825.55     1735.49     37.13 o
  -1  -2   9      981.77     1004.29     25.81 o
   0  -2   9      102.00      111.20      9.87 o
   1  -2   9     1706.53     1648.62     49.16 o
   2  -2   9     3882.93     3903.60     93.88 o
   3  -2   9       20.16       46.12     15.84 o
   4  -2   9     1591.73     1687.92     72.21 o
   5  -2   9      241.60      237.14     32.61 o
   6  -2   9     2446.88     2267.48     90.85 o
   7  -2   9      318.78      251.11     35.41 o
   8  -2   9     2755.73     2982.16    111.81 o
   9  -2   9      716.07      693.71     52.18 o
  -9  -1   9       60.28       49.38     21.43 o
  -8  -1   9       46.71       48.45     18.64 o
  -7  -1   9       53.82       24.69     15.37 o
  -6  -1   9      573.47      549.54     31.94 o
  -5  -1   9      764.91      749.27     25.90 o
  -4  -1   9      373.14      365.12     40.77 o
  -3  -1   9       93.87       92.12     10.29 o
  -2  -1   9      150.71      147.10     11.86 o
  -1  -1   9     1832.61     1840.82     36.68 o
   0  -1   9      133.05      138.02     10.64 o
   1  -1   9      131.55      131.20     10.28 o
   2  -1   9       87.91       78.97     10.61 o
   3  -1   9      638.44      592.61     31.21 o
   4  -1   9      637.87      632.16     26.75 o
   5  -1   9      906.74      964.61     35.24 o
   6  -1   9      458.93      425.82     42.86 o
   7  -1   9        5.37        8.85     13.04 o
   8  -1   9      603.64      635.01     55.91 o
 -10   0   9      433.82      464.49     53.58 o
  -9   0   9      322.76      269.28     39.13 o
  -8   0   9        2.33       -3.73     12.58 o
  -7   0   9       54.54       58.70     19.57 o
  -6   0   9     1183.44     1204.32     60.10 o
  -5   0   9      301.49      317.46     19.60 o
  -4   0   9      108.28       92.58     10.53 o
  -3   0   9     3048.17     3003.64     52.86 o
  -2   0   9     1251.19     1220.69     29.27 o
  -1   0   9     1048.10     1083.81     26.18 o
   0   0   9      301.24      300.73     20.56 o
   1   0   9     1988.45     2066.98     52.65 o
   2   0   9      308.40      369.16     21.37 o
   3   0   9      141.08      145.08     15.44 o
   4   0   9      788.89      793.94     32.17 o
   5   0   9      519.23      529.02     30.75 o
   6   0   9       10.62       10.09      9.05 o
   7   0   9       16.62       19.88     10.70 o
 -10   1   9      236.00      231.55     39.13 o
  -9   1   9      426.96      368.98     43.79 o
  -8   1   9      139.28      128.59     26.09 o
  -7   1   9     1461.18     1570.98     72.21 o
  -6   1   9     1651.89     1677.20     71.75 o
  -5   1   9      814.11      729.58     43.79 o
  -4   1   9     2083.21     2102.85     53.69 o
  -3   1   9     9463.47     9371.40    152.98 o
  -2   1   9     1405.28     1357.83     40.31 o
  -1   1   9     1513.26     1504.38     96.44 o
   0   1   9     2693.41     2596.06     66.62 o
   1   1   9     1261.35     1177.34     37.45 o
   2   1   9     2181.47     2174.09     55.16 o
   3   1   9      257.94      252.47     21.01 o
   4   1   9     2186.47     2178.06     58.13 o
   5   1   9     2080.24     2112.49     58.97 o
   6   1   9      141.96      168.41     22.36 o
   7   1   9      707.48      744.96     53.11 o
   8   1   9     1384.41     1386.02     75.94 o
 -11   2   9      126.92      218.97     39.13 o
 -10   2   9      159.68      126.72     29.35 o
  -9   2   9       57.12       58.70     20.50 o
  -8   2   9       35.06       30.75     16.31 o
  -7   2   9      569.07      555.34     41.46 o
  -6   2   9      748.77      784.09     47.05 o
  -5   2   9       89.46      113.68     20.97 o
  -4   2   9     1201.62     1253.90     40.85 o
  -3   2   9      445.15      394.25     25.31 o
  -2   2   9      729.20      692.30     34.24 o
  -1   2   9      291.86      254.38     29.82 o
   0   2   9     3639.41     3613.05     81.06 o
   1   2   9     1162.42     1160.27     38.66 o
   2   2   9      243.03      235.21     20.54 o
   3   2   9     4315.49     4302.21     89.60 o
   4   2   9     1534.52     1625.40     50.55 o
   5   2   9       85.18       81.09     33.31 o
   6   2   9      435.45      489.18     49.85 o
   7   2   9     1480.39     1677.67     85.26 o
 -11   3   9        5.02        0.93     15.37 o
 -10   3   9       45.21       52.65     20.50 o
  -9   3   9        0.78       -0.47     12.11 o
  -8   3   9      481.35      464.96     47.05 o
  -7   3   9        0.30        4.66     10.25 o
  -6   3   9      163.50      155.61     25.16 o
  -5   3   9      144.27      168.19     26.09 o
  -4   3   9       75.95       54.48     12.11 o
  -3   3   9      454.82      469.20     24.53 o
  -2   3   9      335.87      293.87     22.88 o
  -1   3   9      886.10      856.14     33.43 o
   0   3   9      245.64      237.17     45.89 o
   1   3   9       35.92       43.30     10.40 o
   2   3   9      149.57      132.70     22.83 o
   3   3   9      217.32      223.25     21.82 o
   4   3   9      758.27      740.24     69.42 o
   5   3   9        3.96        1.86     13.04 o
   6   3   9      555.89      606.12     59.17 o
   7   3   9      786.48      717.94     66.62 o
 -11   4   9      142.10      180.77     35.87 o
 -10   4   9      837.75      943.89     63.36 o
  -9   4   9      650.55      555.34     53.58 o
  -8   4   9      620.25      574.44     52.18 o
  -7   4   9      515.95      532.51     47.99 o
  -6   4   9        4.40       -0.93      8.85 o
  -5   4   9       92.89      127.65     23.29 o
  -4   4   9      559.19      578.17     41.00 o
  -3   4   9       19.77       26.89     12.81 o
  -2   4   9      154.41      104.83     20.97 o
  -1   4   9       16.97        7.75      7.16 o
   0   4   9      657.78      605.63     29.48 o
   1   4   9      289.13      294.11     24.50 o
   2   4   9        0.26       -0.17     10.02 o
   3   4   9       54.83       35.00     10.97 o
   4   4   9       11.80        2.80     11.65 o
   5   4   9       69.52       43.33     20.97 o
   6   4   9       40.64        3.73     17.24 o
 -11   5   9      812.78      856.77     63.36 o
 -10   5   9        2.15       20.03     17.70 o
  -9   5   9      287.83      263.23     37.74 o
  -8   5   9     1387.51     1352.01     71.28 o
  -7   5   9      236.75      164.46     28.42 o
  -6   5   9        1.08       -0.47     10.25 o
  -5   5   9      514.53      559.53     50.32 o
  -4   5   9     1608.08     1554.67     72.21 o
  -3   5   9       83.47      105.76     22.36 o
  -2   5   9      100.81       83.38     14.33 o
  -1   5   9     1766.95     1698.81     52.12 o
   0   5   9     1074.51     1142.08     42.25 o
   1   5   9      125.47      130.40     17.94 o
   2   5   9      623.04      486.39     48.92 o
   3   5   9      827.48      875.87     59.17 o
   4   5   9      435.94      408.12     49.38 o
   5   5   9        6.95       19.57     18.17 o
 -11   6   9        8.22       17.24     18.17 o
 -10   6   9      266.70      308.42     43.33 o
  -9   6   9       20.60       35.41     18.64 o
  -8   6   9      954.73     1012.38     62.43 o
  -7   6   9      590.17      548.35     52.18 o
  -6   6   9       28.94       21.90     13.98 o
  -5   6   9     1748.92     1719.60     80.13 o
  -4   6   9     1451.60     1558.40     74.54 o
  -2   6   9      467.12      532.51     50.32 o
  -1   6   9      558.09      671.23     33.19 o
   0   6   9      405.12      403.48     30.50 o
   1   6   9        0.74       -7.92     11.65 o
   2   6   9     1082.40     1076.20     66.62 o
   3   6   9      507.53      522.73     56.37 o
   4   6   9       27.39       38.20     22.83 o
 -11   7   9       45.01       56.84     24.69 o
 -10   7   9        8.97       -3.73     13.51 o
  -9   7   9       50.90       35.41     19.10 o
  -8   7   9      229.41      262.76     38.20 o
  -7   7   9       56.10       67.55     22.83 o
  -6   7   9      441.49      357.80     43.79 o
  -5   7   9      809.60      793.41     54.97 o
  -4   7   9      347.77      250.18     35.87 o
  -3   7   9      223.50      159.80     29.82 o
  -2   7   9     1027.24     1041.73     63.83 o
  -1   7   9      846.33      848.38     58.24 o
   0   7   9       17.44        0.00     12.58 o
   1   7   9      151.38      164.92     33.54 o
   2   7   9      303.69      283.73     43.79 o
   3   7   9      228.68      273.48     43.79 o
 -10   8   9        0.49      -14.44     14.44 o
  -9   8   9      346.32      367.12     47.05 o
  -8   8   9       91.41       73.14     24.69 o
  -7   8   9       80.80       83.39     25.16 o
  -6   8   9        0.85       -1.86     13.04 o
  -5   8   9       13.45        0.00     14.44 o
  -4   8   9      129.71       96.90     25.16 o
  -3   8   9       16.79       18.64     14.91 o
  -2   8   9        0.79        1.40     13.51 o
  -1   8   9       50.32       64.76     22.83 o
   0   8   9      166.43      207.32     36.81 o
   1   8   9       12.72       11.65     14.91 o
  -9   9   9      225.19      321.93     47.05 o
  -8   9   9      209.66      266.95     42.40 o
  -7   9   9       12.30       10.72     17.24 o
  -6   9   9      413.53      487.32     54.97 o
  -5   9   9      428.09      301.90     43.33 o
  -4   9   9       28.76       34.01     20.97 o
  -3   9   9      144.26      153.28     33.54 o
  -2   9   9      813.53      945.29     66.62 o
  -1   9   9        3.29        4.19     15.37 o
  -8  10   9       22.20       28.89     21.43 o
  -7  10   9       57.49       64.76     26.56 o
  -6  10   9     1112.26     1155.87     75.01 o
  -5  10   9       11.60       21.43     19.10 o
  -3  10   9      136.42      155.61     34.01 o
   3 -11  10      697.86      582.36     69.42 o
   4 -11  10     1378.55     1374.37     89.92 o
   5 -11  10        5.31        4.19     19.10 o
   6 -11  10      181.87      186.22     26.99 o
   7 -11  10      456.36      519.21     43.43 o
   0 -10  10      155.15      181.23     40.07 o
   1 -10  10       43.44       40.53     24.23 o
   2 -10  10      390.39      382.03     53.58 o
   3 -10  10       53.00       40.07     23.76 o
   4 -10  10      186.79      220.37     41.00 o
   5 -10  10       24.78       -2.77     10.20 o
   6 -10  10      394.02      436.52     38.90 o
   7 -10  10      910.88      906.62     65.22 o
   8 -10  10        5.77       11.65     17.24 o
  -2  -9  10       31.35       66.16     28.42 o
  -1  -9  10       76.35       83.86     29.82 o
   0  -9  10        2.22       13.98     18.64 o
   1  -9  10       26.32       21.90     17.70 o
   2  -9  10       15.80       38.20     20.03 o
   3  -9  10       94.48       94.38     17.80 o
   4  -9  10       13.44        8.89      9.73 o
   5  -9  10        0.16        0.03      9.54 o
   6  -9  10        0.69       -7.45     12.11 o
   7  -9  10       69.37       80.60     24.69 o
   8  -9  10       38.37       58.70     22.36 o
   9  -9  10        1.14       16.31     17.24 o
  -3  -8  10      213.60      200.80     41.46 o
  -2  -8  10      115.37      100.17     31.21 o
  -1  -8  10       16.39       24.23     20.03 o
   0  -8  10      352.14      391.81     51.71 o
   1  -8  10       55.92       93.18     26.09 o
   2  -8  10      250.49      277.55     27.20 o
   3  -8  10      212.03      192.46     23.08 o
   4  -8  10      561.58      528.35     38.25 o
   5  -8  10      207.29      269.28     38.20 o
   6  -8  10      704.64      705.36     53.11 o
   7  -8  10        2.35      -11.18     11.18 o
   8  -8  10      138.49      124.39     29.35 o
   9  -8  10      106.30      132.31     30.75 o
  10  -8  10       12.94       -1.86     15.84 o
  -4  -7  10      778.44      843.26     81.06 o
  -3  -7  10        0.20       -0.47     14.44 o
  -2  -7  10      185.13      146.29     34.01 o
  -1  -7  10      559.90      489.18     54.51 o
   0  -7  10        7.90        5.12     13.51 o
   1  -7  10      400.24      412.64     31.24 o
   2  -7  10      479.84      451.60     33.01 o
   3  -7  10      762.57      774.87     37.73 o
   4  -7  10        3.93        3.03      8.24 o
   5  -7  10     1827.63     1682.79     80.13 o
   6  -7  10     1549.89     1437.27     75.47 o
   7  -7  10        7.28        0.93     14.44 o
   8  -7  10      263.31      274.41     41.93 o
   9  -7  10      753.01      757.54     69.88 o
  10  -7  10      386.65      400.20     52.65 o
  -5  -6  10      522.19      627.09     68.95 o
  -4  -6  10      507.40      462.63     58.24 o
  -3  -6  10       66.55       61.03     24.23 o
  -2  -6  10      186.19      165.86     32.61 o
  -1  -6  10     1375.55     1278.87     72.68 o
   0  -6  10        1.10        3.26      7.58 o
   1  -6  10     2778.30     2898.39     87.59 o
   2  -6  10       13.52       18.47      8.82 o
   3  -6  10        8.29       21.37      9.38 o
   4  -6  10       12.97        3.73     12.58 o
   5  -6  10     1031.56      951.35     58.24 o
   6  -6  10      750.58      843.26     57.30 o
   7  -6  10       69.70       44.73     18.64 o
   8  -6  10       32.33       65.69     22.36 o
   9  -6  10     1447.10     1345.02     78.74 o
  10  -6  10      106.59       78.74     25.62 o
  -6  -5  10      151.42      154.21     36.81 o
  -5  -5  10       13.50       -4.66     16.31 o
  -4  -5  10       14.32       13.98     16.77 o
  -3  -5  10       20.03        9.78     13.98 o
  -2  -5  10      294.77      294.91     41.00 o
  -1  -5  10       78.82       59.43     13.07 o
   0  -5  10       44.55       39.37     11.31 o
   1  -5  10       47.71       62.24     15.37 o
   2  -5  10      278.19      276.22     24.37 o
   3  -5  10       79.90      111.12     16.63 o
   4  -5  10        6.93        7.45     11.65 o
   5  -5  10      689.86      575.37     52.18 o
   6  -5  10      588.80      560.00     52.65 o
   7  -5  10       58.41       72.21     22.36 o
   8  -5  10      402.89      437.47     50.32 o
   9  -5  10      351.79      389.95     49.38 o
  10  -5  10       15.21       54.51     21.90 o
  -7  -4  10        0.44       -2.63     11.31 o
  -6  -4  10     1962.03     1863.21     63.54 o
  -5  -4  10     1216.67     1186.81     47.29 o
  -4  -4  10        2.38        1.86     13.04 o
  -3  -4  10      541.84      526.46     52.65 o
  -2  -4  10      476.06      531.66     34.01 o
  -1  -4  10       17.61       11.76      8.22 o
   0  -4  10        1.34        0.99      6.70 o
   1  -4  10       28.57       42.39     10.61 o
   2  -4  10        7.37       14.41      8.07 o
   3  -4  10        2.66        4.19     10.25 o
   4  -4  10        1.52       -0.47      9.78 o
   5  -4  10       25.48       12.11     13.98 o
   6  -4  10      385.35      366.19     42.40 o
   7  -4  10      261.14      219.90     34.94 o
   8  -4  10      748.40      720.27     63.36 o
   9  -4  10      115.56       62.90     22.83 o
  10  -4  10        4.61       18.17     18.17 o
  -8  -3  10       35.53       28.89     20.03 o
  -7  -3  10      465.68      442.12     36.13 o
  -6  -3  10     1738.36     1752.60     59.51 o
  -5  -3  10      673.02      671.16     35.64 o
  -4  -3  10      765.02      781.97     34.48 o
  -3  -3  10      202.79      203.94     16.09 o
  -2  -3  10     1436.51     1431.77     34.80 o
  -1  -3  10     1183.21     1174.67     39.85 o
   0  -3  10     1408.51     1415.22     44.30 o
   1  -3  10     1313.56     1266.76     41.45 o
   2  -3  10      473.51      480.92     44.96 o
   3  -3  10       26.08        9.78     11.18 o
   4  -3  10     1030.55     1031.94     57.77 o
   5  -3  10     2438.70     2503.22     97.84 o
   6  -3  10        2.51       21.90     14.44 o
   7  -3  10      215.08      239.47     36.81 o
   8  -3  10      350.66      417.90     48.92 o
   9  -3  10      269.13      247.39     40.53 o
  -8  -2  10       34.24       23.76     16.77 o
  -7  -2  10       84.82       99.64     17.84 o
  -6  -2  10     1225.38     1178.07     46.36 o
  -5  -2  10      239.23      217.57     22.09 o
  -4  -2  10      333.00      343.61     27.50 o
  -3  -2  10     2542.67     2574.75     50.68 o
  -2  -2  10      730.42      674.45     22.77 o
  -1  -2  10        5.73        2.79      4.46 o
   0  -2  10      950.88      966.43     55.06 o
   1  -2  10     3485.35     3398.93     97.60 o
   2  -2  10      396.18      441.22     24.65 o
   3  -2  10     1401.95     1409.78     67.55 o
   4  -2  10     4356.42     4262.42    132.78 o
   5  -2  10     1735.36     1692.58     76.87 o
   6  -2  10      190.12      185.89     31.21 o
   7  -2  10     3288.05     3449.91    122.99 o
   8  -2  10     1033.94      988.15     63.36 o
   9  -2  10        1.90       13.98     16.31 o
  -9  -1  10      130.01      109.95     28.89 o
  -8  -1  10       43.91       35.41     18.64 o
  -7  -1  10        7.79       -3.26     11.18 o
  -6  -1  10      118.01      114.77     17.29 o
  -5  -1  10        2.78       -0.80      5.61 o
  -4  -1  10      141.69      152.86     15.61 o
  -3  -1  10      673.68      668.33     23.19 o
  -2  -1  10        3.18        7.22      4.71 o
  -1  -1  10     1212.59     1243.42     30.19 o
   0  -1  10        3.94        4.42      5.70 o
   1  -1  10      678.93      688.22     31.91 o
   2  -1  10        0.08        3.29      5.70 o
   3  -1  10     1028.22     1074.49     36.04 o
   4  -1  10     1931.70     2039.20     85.26 o
   5  -1  10      182.45      115.54     24.69 o
   6  -1  10      351.17      359.67     41.93 o
   7  -1  10     2251.48     2347.15     97.84 o
   8  -1  10      957.98      978.83     61.50 o
  -9   0  10       87.13      132.78     31.21 o
  -8   0  10      476.08      437.00     47.52 o
  -7   0  10      324.51      348.02     40.07 o
  -6   0  10      557.07      477.54     43.79 o
  -5   0  10       21.60       26.57      9.38 o
  -4   0  10      632.42      638.06     23.36 o
  -3   0  10      631.34      602.63     30.58 o
  -2   0  10       89.75       71.86     12.11 o
  -1   0  10       46.38       42.96      9.51 o
   0   0  10       13.24       11.99      6.82 o
   1   0  10      294.56      276.87     42.86 o
   2   0  10      118.22      127.68     15.34 o
   3   0  10      961.03      997.42     36.12 o
   4   0  10      411.14      412.37     25.07 o
   5   0  10      325.80      311.94     25.45 o
   6   0  10       36.28       21.90     14.91 o
   7   0  10       50.58       47.99     20.97 o
 -10   1  10      391.42      380.63     48.92 o
  -9   1  10        0.48        7.92     14.44 o
  -8   1  10      738.79      708.62     51.71 o
  -7   1  10     1482.45     1510.41     72.21 o
  -6   1  10      167.98      166.79     27.02 o
  -5   1  10      989.92      998.42     46.59 o
  -4   1  10     3005.39     2949.08     68.67 o
  -3   1  10     1589.46     1577.83     46.54 o
  -2   1  10      317.54      296.95     39.37 o
  -1   1  10     3008.57     2866.11     66.24 o
   0   1  10     5469.59     5190.47    144.89 o
   1   1  10      808.69      759.04     58.24 o
   2   1  10     3656.37     3513.05     77.21 o
   3   1  10     4035.61     4033.35     86.52 o
   4   1  10        4.04        7.68      8.03 o
   5   1  10      567.83      578.76     34.24 o
   6   1  10      224.82      242.84     40.30 o
   7   1  10      165.91      151.41     29.82 o
 -10   2  10      856.72      905.22     64.76 o
  -9   2  10      116.34      147.22     29.35 o
  -8   2  10      809.89      826.95     55.91 o
  -7   2  10      579.87      614.97     45.19 o
  -6   2  10      417.13      367.12     38.20 o
  -5   2  10      567.73      552.08     40.07 o
  -4   2  10     4450.55     4530.98     93.71 o
  -3   2  10      506.41      494.27     27.65 o
  -2   2  10      506.05      436.27     32.15 o
  -1   2  10     1001.77      968.85     36.35 o
   0   2  10     2748.78     2887.70    114.84 o
   1   2  10      910.61      902.24     35.39 o
   2   2  10      199.36      200.17     20.09 o
   3   2  10      168.30      197.60     27.95 o
   4   2  10      185.37      199.30     32.15 o
   5   2  10       47.28       54.96     17.94 o
   6   2  10     1089.00     1068.75     65.22 o
 -10   3  10        6.78       10.25     15.37 o
  -9   3  10      144.39      172.84     31.68 o
  -8   3  10      161.60      156.54     29.35 o
  -7   3  10        0.74        4.19     10.72 o
  -6   3  10       27.06        9.32     11.65 o
  -5   3  10      185.99      190.08     27.95 o
  -4   3  10      261.60      276.88     23.84 o
  -3   3  10      153.41      113.38     23.53 o
  -2   3  10       23.06       28.92      9.68 o
  -1   3  10     1052.93     1003.93     38.21 o
   0   3  10     2407.11     2463.41     63.90 o
   1   3  10      257.44      227.89     21.58 o
   2   3  10     2522.39     2558.09     67.20 o
   3   3  10     1840.34     1807.30     55.83 o
   4   3  10       17.38       25.65     10.86 o
   5   3  10      765.22      736.11     54.51 o
   6   3  10     1564.05     1741.49     88.98 o
 -10   4  10       43.38       14.44     17.24 o
  -9   4  10        0.45      -10.72     10.72 o
  -8   4  10       16.96       23.76     15.37 o
  -7   4  10        8.41       20.50     13.98 o
  -6   4  10       55.47       37.27     17.24 o
  -5   4  10        4.07       12.11     11.65 o
  -4   4  10       79.32       89.45     20.50 o
  -3   4  10       37.50       63.98     20.03 o
  -2   4  10      410.95      369.02     28.00 o
  -1   4  10      480.60      455.87     83.39 o
   0   4  10       76.95       95.12     25.62 o
   1   4  10       11.72       11.42     20.73 o
   2   4  10       42.82       35.30     13.74 o
   3   4  10      527.79      526.12     34.92 o
   4   4  10        0.00       -8.39     10.72 o
   5   4  10      137.66      174.71     34.48 o
 -10   5  10        1.74       12.11     17.24 o
  -9   5  10      216.56      239.00     37.27 o
  -8   5  10      341.19      318.67     40.53 o
  -7   5  10       15.01       -7.45      9.78 o
  -6   5  10       30.37       49.85     19.10 o
  -5   5  10      999.18      927.12     56.84 o
  -4   5  10      849.58      832.54     53.58 o
  -3   5  10      458.46      422.48     36.81 o
  -2   5  10       53.70       45.32     13.98 o
  -1   5  10      476.56      497.82     34.94 o
   0   5  10      230.95      252.52     24.37 o
   1   5  10       21.12       18.12      9.68 o
   2   5  10       47.99       85.26     24.23 o
   3   5  10       54.37       39.60     19.57 o
   4   5  10       63.93       53.11     21.90 o
 -10   6  10        5.57       14.44     17.70 o
  -9   6  10     1153.90     1318.00     75.47 o
  -8   6  10      665.77      751.48     55.91 o
  -7   6  10        0.53        6.99     14.44 o
  -6   6  10      154.62      158.87     29.82 o
  -5   6  10     2052.50     2030.35     90.85 o
  -4   6  10     1401.38     1316.60     71.28 o
  -3   6  10      558.13      594.94     55.44 o
  -2   6  10     1101.63     1105.56     65.22 o
  -1   6  10     1838.46     1686.93     78.74 o
   0   6  10      234.55      243.24     25.37 o
   1   6  10      685.45      665.29     60.10 o
   2   6  10      757.29      716.07     64.76 o
   3   6  10      109.17       77.34     25.16 o
 -10   7  10       32.71       40.07     21.90 o
  -9   7  10      403.04      497.10     54.97 o
  -8   7  10      126.48      142.10     30.75 o
  -7   7  10      172.41      193.81     34.48 o
  -6   7  10      232.75      178.90     33.08 o
  -5   7  10     1442.61     1557.00     81.53 o
  -4   7  10       57.36       71.75     21.90 o
  -2   7  10     2504.97     2492.51    105.29 o
  -1   7  10      153.67      137.90     29.82 o
   0   7  10       87.36      146.29     31.21 o
   1   7  10      980.07     1003.53     67.09 o
   2   7  10     1033.68     1146.55     75.94 o
  -9   8  10        0.23        8.39     16.77 o
  -8   8  10       16.04        0.93     14.91 o
  -7   8  10        8.19        7.45     16.31 o
  -6   8  10      161.48      135.57     30.28 o
  -5   8  10       28.99       67.09     22.83 o
  -4   8  10       95.89       57.30     20.97 o
  -3   8  10       27.52       61.03     20.97 o
  -2   8  10      441.14      435.14     51.25 o
  -1   8  10        0.76       -8.85     13.51 o
   0   8  10      278.19      249.25     41.93 o
  -8   9  10      123.87      131.38     34.01 o
  -7   9  10      208.11      163.99     34.01 o
  -6   9  10      153.46      187.29     36.81 o
  -5   9  10        0.62        8.39     16.77 o
  -4   9  10      152.33      178.90     36.34 o
  -3   9  10      104.35       93.18     26.56 o
  -2   9  10      210.84      151.88     34.01 o
   1 -10  11      807.10      863.29     85.26 o
   2 -10  11      312.13      236.21     43.33 o
   3 -10  11     1823.90     1848.65    103.89 o
   4 -10  11      785.66      723.53     73.61 o
   5 -10  11      321.36      281.28     46.12 o
   6 -10  11     1116.28     1178.38     94.11 o
   7 -10  11      384.95      394.14     51.71 o
  -1  -9  11      109.02       88.98     30.75 o
   0  -9  11       28.69       19.10     19.57 o
   1  -9  11      205.34      189.15     39.13 o
   2  -9  11       69.45       41.46     23.29 o
   3  -9  11      621.36      734.24     72.68 o
   4  -9  11       95.89       94.88     18.84 o
   5  -9  11      153.55      127.67     28.42 o
   6  -9  11      358.38      453.78     52.18 o
   7  -9  11      244.40      208.72     37.74 o
   8  -9  11       95.54      131.38     32.15 o
  -2  -8  11      115.55      129.98     35.41 o
  -1  -8  11      208.48      250.18     45.66 o
   0  -8  11      601.42      620.10     65.69 o
   1  -8  11       11.01       10.25     17.24 o
   2  -8  11      729.08      703.95     39.81 o
   3  -8  11        4.37       -6.06      8.06 o
   4  -8  11        4.61       -2.17      9.87 o
   5  -8  11        0.74        5.31     10.70 o
   6  -8  11       85.95      112.75     27.49 o
   7  -8  11        0.00        7.45     14.91 o
   8  -8  11        0.04       20.50     17.24 o
   9  -8  11       63.10       47.05     24.23 o
  -4  -7  11      438.19      308.88     52.18 o
  -3  -7  11       18.44       20.97     21.43 o
  -2  -7  11      453.48      490.58     59.63 o
  -1  -7  11      981.24      898.70     66.16 o
   0  -7  11      607.10      626.62     63.83 o
   1  -7  11      945.83      929.25     41.86 o
   2  -7  11     1106.16     1145.79     50.78 o
   3  -7  11      738.20      706.55     72.21 o
   4  -7  11      312.06      326.99     31.21 o
   5  -7  11     1431.63     1706.09     83.39 o
   6  -7  11       32.16       27.49     18.64 o
   7  -7  11        1.18       -2.33     14.44 o
   8  -7  11      748.99      773.84     69.88 o
   9  -7  11      325.62      324.72     47.05 o
  -5  -6  11      639.05      753.81     77.34 o
  -4  -6  11        1.27       -1.40     17.24 o
  -3  -6  11      608.82      583.76     62.43 o
  -2  -6  11      717.60      702.10     67.09 o
  -1  -6  11      437.71      408.12     48.92 o
   0  -6  11      283.14      336.12     28.51 o
   1  -6  11     2364.87     2342.96     70.82 o
   2  -6  11      766.45      759.25     36.88 o
   3  -6  11      317.59      298.58     27.49 o
   4  -6  11      581.08      604.09     39.52 o
   5  -6  11     2106.96     2169.18     94.58 o
   6  -6  11       17.60       24.23     17.24 o
   7  -6  11        5.43        0.47     13.04 o
   8  -6  11       68.34       61.50     25.16 o
   9  -6  11      888.99      894.97     65.22 o
  -6  -5  11        0.41       17.24     20.50 o
  -5  -5  11        0.19        0.00     16.77 o
  -3  -5  11        3.32       -9.78     12.11 o
  -2  -5  11       16.03       -6.06     10.72 o
  -1  -5  11       99.02       87.21     15.65 o
   0  -5  11     1517.28     1408.25     48.92 o
   1  -5  11      164.33      152.92     19.57 o
   2  -5  11       39.85       34.71     17.94 o
   3  -5  11       16.81       21.04     10.15 o
   4  -5  11      856.44      898.70     57.30 o
   5  -5  11      670.67      596.80     55.91 o
   6  -5  11      787.06      639.67     58.70 o
   7  -5  11       20.04       12.11     16.77 o
   8  -5  11      352.72      375.51     48.45 o
   9  -5  11      418.46      329.85     46.12 o
  -6  -4  11      216.02      262.76     44.26 o
  -5  -4  11      197.78      198.93     38.20 o
  -4  -4  11      101.20       61.96     23.29 o
  -3  -4  11      562.65      632.68     58.70 o
  -2  -4  11      999.04      995.86     39.99 o
  -1  -4  11        0.95       -2.80      6.56 o
   0  -4  11      210.99      229.86     22.42 o
   1  -4  11        4.35       -4.00      7.41 o
   2  -4  11       14.55        7.53      8.49 o
   3  -4  11       21.87       28.16      9.87 o
   4  -4  11      683.29      668.55     58.24 o
   5  -4  11     1135.67     1044.99     62.90 o
   6  -4  11      172.91      115.07     27.02 o
   7  -4  11      286.53      276.74     40.53 o
   8  -4  11      114.59      107.62     29.35 o
   9  -4  11      251.11      310.28     44.73 o
  -7  -3  11      939.59     1053.10     48.49 o
  -6  -3  11      363.54      389.32     38.67 o
  -5  -3  11        1.59        3.74      8.70 o
  -4  -3  11      166.79      200.33     33.08 o
  -3  -3  11      690.23      679.59     32.68 o
  -2  -3  11       18.86       33.54     10.54 o
  -1  -3  11       13.91       28.65      9.88 o
   0  -3  11      312.27      297.49     68.72 o
   1  -3  11      165.27      166.65     19.57 o
   2  -3  11      435.29      450.14     30.36 o
   3  -3  11        3.95       -0.93     11.18 o
   4  -3  11     1663.78     1720.06     79.67 o
   5  -3  11      176.93      163.99     29.35 o
   6  -3  11        0.56        0.00     13.51 o
   7  -3  11      197.33      158.40     31.21 o
   8  -3  11       36.99       60.10     22.83 o
   9  -3  11        0.34       -8.85     14.91 o
  -8  -2  11      139.85      120.20     28.89 o
  -7  -2  11      438.66      647.12     57.77 o
  -6  -2  11      305.44      400.43     41.93 o
  -5  -2  11       42.87       49.49     12.93 o
  -4  -2  11       75.79       76.78     11.12 o
  -3  -2  11      605.50      645.23     24.15 o
  -2  -2  11      627.88      599.68     36.04 o
  -1  -2  11      238.77      214.69     20.21 o
   0  -2  11      983.08      944.36     53.58 o
   1  -2  11      707.44      728.65     47.52 o
   2  -2  11        1.05        6.06     11.18 o
   3  -2  11     1883.62     1846.79     82.00 o
   4  -2  11     1314.61     1322.66     69.42 o
   5  -2  11     1028.51     1012.38     61.50 o
   6  -2  11      309.45      296.77     40.07 o
   7  -2  11     1503.45     1478.27     78.74 o
   8  -2  11      134.49       76.87     25.16 o
   9  -2  11       17.70       36.34     21.43 o
  -8  -1  11      201.39      191.48     34.01 o
  -7  -1  11      134.50      127.65     27.02 o
  -6  -1  11       25.19       17.30     10.67 o
  -5  -1  11        4.50       -3.84      5.75 o
  -4  -1  11      753.45      688.77     30.64 o
  -3  -1  11      160.73      191.55     15.39 o
  -2  -1  11      105.99       90.94     13.31 o
  -1  -1  11      878.77      903.83     41.46 o
   0  -1  11      275.59      304.26     22.02 o
   1  -1  11       14.17        4.66     10.25 o
   2  -1  11     2940.53     2823.29    102.50 o
   3  -1  11     2519.21     2593.14     98.30 o
   4  -1  11       43.69       52.18     19.10 o
   5  -1  11       68.05       96.44     25.16 o
   6  -1  11     1766.28     1815.11     87.12 o
   7  -1  11     2157.90     2282.86    100.63 o
   8  -1  11      114.20      111.35     27.95 o
  -9   0  11        5.38       11.18     17.24 o
  -8   0  11      277.32      280.47     39.13 o
  -7   0  11      139.82      129.05     27.02 o
  -6   0  11      135.24       79.20     20.50 o
  -5   0  11       10.39       17.47      9.22 o
  -4   0  11       25.48       29.30     11.41 o
  -3   0  11       38.32       32.38      9.55 o
  -2   0  11      261.52      233.81     20.76 o
  -1   0  11      106.49       88.64     13.43 o
   0   0  11      109.52       99.79     13.98 o
   1   0  11      986.03      973.38     39.83 o
   2   0  11      449.59      432.04     54.97 o
   3   0  11      845.64      817.49     55.44 o
   4   0  11        2.02        2.33     11.18 o
   5   0  11       42.35       24.23     16.77 o
   6   0  11      960.99     1104.16     64.29 o
   7   0  11      132.82      136.51     29.82 o
  -9   1  11        0.43       -5.59     13.98 o
  -8   1  11      646.40      691.38     60.57 o
  -7   1  11      615.98      648.05     48.45 o
  -6   1  11       67.82       51.71     17.70 o
  -5   1  11      272.81      247.61     31.91 o
  -4   1  11      407.26      441.39     29.32 o
  -3   1  11       85.32       78.43     13.46 o
  -2   1  11      183.39      182.68     19.03 o
  -1   1  11      989.41      993.88     51.25 o
   0   1  11      898.21      861.36     34.75 o
   1   1  11       86.66      106.25     15.19 o
   2   1  11       52.20       64.44     15.84 o
   3   1  11     1015.85     1004.12     38.95 o
   4   1  11       17.56       34.15     11.28 o
   5   1  11      211.82      211.23     48.69 o
   6   1  11        4.40       71.28     21.90 o
 -10   2  11        4.01       11.65     17.70 o
  -9   2  11      335.21      334.51     44.26 o
  -8   2  11      897.47      877.27     58.24 o
  -7   2  11      374.33      378.77     41.93 o
  -6   2  11       71.05       99.70     23.29 o
  -5   2  11     2323.90     2216.75     61.77 o
  -4   2  11      778.08      756.86     52.41 o
  -3   2  11       95.94       94.53     14.81 o
  -2   2  11      429.15      385.19     39.60 o
  -1   2  11      342.70      356.66     51.48 o
   0   2  11       72.38       77.93     14.00 o
   1   2  11      182.92      171.86     19.63 o
   2   2  11     1273.35     1245.40     44.38 o
   3   2  11        4.40        4.29      8.17 o
   4   2  11      139.49      115.03     17.45 o
   5   2  11      673.66      738.49     37.22 o
   6   2  11      223.53      194.28     34.94 o
 -10   3  11       33.10       27.95     17.70 o
  -9   3  11      128.95      124.86     28.42 o
  -8   3  11       85.52       77.80     22.36 o
  -7   3  11       87.10       93.64     22.83 o
  -6   3  11      142.77      150.95     27.49 o
  -5   3  11     2420.81     2245.12     90.38 o
  -4   3  11       75.97       92.65     18.64 o
  -3   3  11      486.67      502.62     64.76 o
  -2   3  11      991.09     1070.72     41.30 o
  -1   3  11       20.37       27.02     14.91 o
   0   3  11       66.57       48.31     15.14 o
   1   3  11       39.30       46.16     11.80 o
   2   3  11      444.98      521.46     34.55 o
   3   3  11       70.22       83.57     15.58 o
   4   3  11      166.73      174.04     21.58 o
   5   3  11     1108.57     1112.54     68.02 o
 -10   4  11        6.47       11.18     15.84 o
  -9   4  11      150.81      116.47     27.95 o
  -8   4  11        0.19       -5.12     12.11 o
  -7   4  11        7.25       13.51     13.98 o
  -6   4  11       72.73       64.76     20.03 o
  -5   4  11       17.96        7.92     11.65 o
  -4   4  11      207.59      215.29     22.88 o
  -3   4  11      201.15      198.84     22.83 o
  -2   4  11      121.18      109.75     23.06 o
  -1   4  11      725.27      717.05     34.75 o
   0   4  11      312.35      337.10     33.31 o
   1   4  11      851.79      795.97     37.05 o
   2   4  11      515.79      550.13     36.39 o
   3   4  11      105.10      147.55     20.50 o
   4   4  11      214.18      245.06     38.20 o
   5   4  11      736.63      751.95     67.55 o
 -10   5  11       32.18       26.56     19.57 o
  -9   5  11      416.62      431.88     49.85 o
  -8   5  11       67.85       48.92     20.50 o
  -7   5  11      426.61      458.44     48.45 o
  -6   5  11      294.82      299.57     40.07 o
  -5   5  11        5.69       -4.19     11.65 o
  -4   5  11        0.37       -5.59      9.78 o
  -3   5  11      517.97      509.82     35.40 o
  -2   5  11      121.62      122.06     26.09 o
  -1   5  11      618.33      562.11     44.26 o
   0   5  11      240.03      211.75     23.55 o
   1   5  11       32.23       32.71     12.81 o
   2   5  11       80.04       79.67     22.83 o
   3   5  11       35.55       41.46     20.50 o
   4   5  11       56.71       49.38     23.29 o
  -9   6  11      570.95      495.71     54.04 o
  -8   6  11        5.95      -10.72     10.72 o
  -7   6  11       59.27       45.66     19.57 o
  -6   6  11     1781.79     1689.78     85.26 o
  -5   6  11      482.47      496.64     53.11 o
  -4   6  11       17.59       20.97     14.91 o
  -3   6  11      719.82      624.76     57.77 o
  -2   6  11      648.06      621.96     57.77 o
  -1   6  11      219.29      237.63     25.53 o
   0   6  11        1.09        9.68     10.19 o
   1   6  11      371.74      380.63     47.52 o
   2   6  11        8.30       -1.40     14.44 o
  -9   7  11      416.57      423.96     51.71 o
  -8   7  11       21.20       43.33     20.50 o
  -7   7  11     1085.14     1230.41     75.47 o
  -6   7  11      672.15      609.85     59.17 o
  -5   7  11      108.84      133.24     29.35 o
  -4   7  11      457.57      455.17     51.71 o
  -3   7  11     1524.00     1327.78     76.87 o
  -2   7  11      836.37      836.27     60.57 o
  -1   7  11        1.29        0.47     12.58 o
   0   7  11      605.53      698.83     65.69 o
   1   7  11      794.10      816.24     72.21 o
  -8   8  11       37.08       88.52     27.95 o
  -7   8  11      266.84      235.27     40.53 o
  -6   8  11      222.53      223.16     39.13 o
  -5   8  11       35.15       44.26     22.36 o
  -4   8  11      159.51      133.24     29.82 o
  -2   8  11      163.11      139.77     31.68 o
  -1   8  11       65.71      126.72     32.61 o
  -6   9  11        3.04       11.65     18.17 o
  -5   9  11        9.67       12.11     15.84 o
  -4   9  11       23.74       30.28     20.97 o
   3 -10  12      236.12      237.14     46.12 o
   4 -10  12      184.17      179.37     40.07 o
   5 -10  12      840.93      816.27     53.46 o
   0  -9  12       53.90       93.18     29.35 o
   1  -9  12      174.32      182.16     40.07 o
   2  -9  12      956.76     1170.78     79.67 o
   3  -9  12      357.94      329.38     49.38 o
   4  -9  12      320.57      352.42     34.33 o
   5  -9  12      468.52      517.93     41.98 o
   6  -9  12      438.50      471.03     47.52 o
   7  -9  12       66.30       78.27     27.49 o
  -2  -8  12       64.47       61.96     27.49 o
  -1  -8  12        0.66       13.51     20.03 o
   0  -8  12      318.83      346.62     49.85 o
   1  -8  12        0.00       -6.06     15.37 o
   2  -8  12      116.91      122.09     26.56 o
   3  -8  12      141.34      163.23     23.61 o
   4  -8  12      203.58      222.66     27.00 o
   5  -8  12       57.32       40.67     14.54 o
   6  -8  12       66.89       88.98     26.56 o
   7  -8  12       34.01        7.92     17.24 o
   8  -8  12      237.95      219.43     40.07 o
  -3  -7  12      631.77      560.93     64.29 o
  -2  -7  12      963.87      928.52     71.75 o
  -1  -7  12      192.28      194.28     37.74 o
   0  -7  12       39.13       49.85     23.29 o
   1  -7  12      952.51     1068.55     68.72 o
   2  -7  12      107.47      102.01     18.97 o
   3  -7  12        2.02        3.05      9.21 o
   4  -7  12      342.68      361.89     32.61 o
   5  -7  12      341.08      294.09     30.29 o
   6  -7  12       61.92       46.59     20.97 o
   7  -7  12       20.52       32.61     19.57 o
   8  -7  12      207.75      214.31     38.67 o
  -4  -6  12      625.87      586.55     66.62 o
  -3  -6  12     1129.02     1065.49     73.61 o
  -2  -6  12      705.56      626.16     63.83 o
  -1  -6  12       28.03       39.60     20.03 o
   0  -6  12     2346.71     2481.36    116.24 o
   1  -6  12     2077.97     2107.33     64.65 o
   2  -6  12      526.74      524.25     37.22 o
   3  -6  12      162.93      174.49     22.23 o
   4  -6  12     1631.64     1672.72     58.63 o
   5  -6  12     1078.30     1075.74     67.55 o
   6  -6  12       15.58       37.74     18.64 o
   7  -6  12      299.36      196.61     37.74 o
   8  -6  12      656.79      684.39     66.62 o
  -5  -5  12        7.49      -11.65     15.37 o
  -4  -5  12       77.70       68.49     25.62 o
  -3  -5  12      520.09      497.57     55.91 o
  -2  -5  12      124.89      169.58     34.01 o
  -1  -5  12       97.01      127.81     19.17 o
   0  -5  12     2611.22     2843.17     75.63 o
   1  -5  12     1762.53     1771.87     56.99 o
   2  -5  12      169.31      184.59     28.42 o
   3  -5  12     1118.18     1117.21     77.57 o
   4  -5  12     5677.87     5381.13    116.10 o
   5  -5  12       71.35       61.96     21.90 o
   6  -5  12      334.77      300.03     41.93 o
   7  -5  12      954.55      934.57     65.22 o
   8  -5  12      727.58      660.63     66.16 o
   9  -5  12        3.48      -14.44     14.44 o
  -6  -4  12        0.32       -5.59     17.70 o
  -5  -4  12       40.63       38.20     22.36 o
  -4  -4  12        3.69        6.52     15.37 o
  -3  -4  12       99.45       80.13     24.23 o
  -2  -4  12        2.90        0.91     12.81 o
  -1  -4  12      645.26      659.62     33.58 o
   0  -4  12        1.35        3.73      7.91 o
   1  -4  12        6.97        1.23      8.15 o
   2  -4  12       18.85        7.44      8.16 o
   3  -4  12      322.10      411.38     46.59 o
   4  -4  12      673.19      719.80     62.43 o
   5  -4  12      252.42      173.78     32.61 o
   6  -4  12       51.26       75.47     25.16 o
   7  -4  12      723.88      744.03     67.09 o
   8  -4  12      158.88      135.11     31.68 o
  -7  -3  12      285.98      273.48     46.12 o
  -6  -3  12      145.24      216.64     40.07 o
  -5  -3  12       46.37       59.17     23.29 o
  -4  -3  12      146.87      182.63     33.54 o
  -3  -3  12     1043.47     1033.85     42.12 o
  -2  -3  12        4.81       14.03     13.74 o
  -1  -3  12     1098.57     1204.38     44.14 o
   0  -3  12      419.87      375.04     41.46 o
   1  -3  12       33.96       22.83     14.91 o
   2  -3  12      583.39      603.33     54.04 o
   3  -3  12        7.43       15.84     14.91 o
   4  -3  12       83.88       80.60     23.29 o
   5  -3  12      348.12      370.85     45.66 o
   6  -3  12       95.99       99.23     27.02 o
   7  -3  12       71.91       23.76     18.64 o
   8  -3  12        0.18        7.45     15.37 o
  -7  -2  12      636.56      745.89     54.04 o
  -6  -2  12       10.44       -7.74      9.18 o
  -5  -2  12      170.34      171.59     31.45 o
  -4  -2  12      497.03      558.40     32.90 o
  -3  -2  12        3.29       18.12      9.05 o
  -2  -2  12        6.61       16.31     13.51 o
  -1  -2  12      549.66      618.70     44.73 o
   0  -2  12     2192.31     2078.80     86.66 o
   1  -2  12      457.99      460.30     46.59 o
   2  -2  12      644.86      727.72     50.78 o
   3  -2  12     4105.30     4093.77    135.57 o
   4  -2  12      255.32      225.96     34.94 o
   5  -2  12      122.63      129.05     27.95 o
   6  -2  12      302.44      312.15     43.79 o
   7  -2  12      500.33      525.52     56.37 o
   8  -2  12       21.39       27.02     20.03 o
  -8  -1  12      370.86      474.28     53.11 o
  -7  -1  12      271.44      334.51     41.93 o
  -6  -1  12        3.89       -2.80     10.72 o
  -5  -1  12      144.24      138.30     59.17 o
  -4  -1  12      317.64      342.65     26.19 o
  -3  -1  12      650.47      690.17     31.36 o
  -2  -1  12      655.59      695.94     30.71 o
  -1  -1  12      294.38      347.55     40.07 o
   0  -1  12       30.85       33.54     16.77 o
   1  -1  12        5.80        1.86     10.72 o
   2  -1  12      931.32      895.44     56.37 o
   3  -1  12     2470.28     2592.67    102.96 o
   4  -1  12       13.91       11.18     14.91 o
   5  -1  12      250.87      281.40     39.60 o
   6  -1  12     1536.62     1593.81     82.93 o
   7  -1  12      714.62      740.76     66.16 o
  -8   0  12      268.17      229.22     36.81 o
  -7   0  12      319.85      299.10     39.13 o
  -6   0  12        5.01       -7.92      7.92 o
  -5   0  12      658.56      658.20     32.28 o
  -4   0  12       67.18       57.01     11.98 o
  -3   0  12      148.98      161.39     20.97 o
  -2   0  12      108.66      109.84     15.45 o
  -1   0  12      451.94      496.12     54.97 o
   0   0  12      607.78      626.78     31.63 o
   1   0  12      239.50      213.21     27.95 o
   2   0  12     1932.96     1946.49     86.19 o
   3   0  12     1124.51     1121.40     65.69 o
   4   0  12       93.42       86.19     24.69 o
   5   0  12      898.53      909.42     60.10 o
   6   0  12      575.33      690.91     63.36 o
   7   0  12        0.84       13.51     17.24 o
  -9   1  12       45.11       51.25     22.36 o
  -8   1  12      124.18       95.97     26.56 o
  -7   1  12       79.88       67.55     21.43 o
  -6   1  12        0.43       -1.40     11.65 o
  -5   1  12        0.58       -7.57      8.85 o
  -4   1  12       18.37       25.20     10.04 o
  -3   1  12      144.86      131.15     16.94 o
  -2   1  12       11.14        4.28     11.88 o
  -1   1  12       21.68       36.49     10.86 o
   0   1  12       15.19       32.52     10.52 o
   1   1  12       45.00       46.02     11.74 o
   2   1  12       28.92       23.66     10.19 o
   3   1  12       37.53       33.64     11.03 o
   4   1  12      113.92      109.48     26.09 o
   5   1  12      109.50      131.38     29.35 o
   6   1  12      430.92      433.28     50.32 o
  -9   2  12      382.43      441.66     51.25 o
  -8   2  12      653.57      762.66     55.91 o
  -7   2  12       16.35       16.31     14.44 o
  -6   2  12      146.65      144.43     27.02 o
  -5   2  12      698.43      659.07     33.25 o
  -4   2  12      401.04      356.13     28.24 o
  -3   2  12       34.80       18.10      9.35 o
  -2   2  12      335.22      356.24     28.24 o
  -1   2  12      948.72      986.06     39.98 o
   0   2  12      337.32      279.07     38.20 o
   1   2  12       41.39       31.03     13.28 o
   2   2  12      827.21      775.44     35.98 o
   3   2  12       10.69        9.19      9.21 o
   4   2  12      358.23      362.12     50.78 o
   5   2  12       63.67       35.87     20.03 o
  -9   3  12      788.23      867.02     62.43 o
  -8   3  12      123.54      108.55     27.49 o
  -7   3  12       40.22       45.66     19.10 o
  -6   3  12      399.72      418.37     44.73 o
  -5   3  12      595.12      586.09     53.11 o
  -4   3  12      266.52      276.63     26.00 o
  -3   3  12       59.28       44.84     12.07 o
  -2   3  12     1421.47     1394.91     49.58 o
  -1   3  12      849.05      771.19     36.72 o
   0   3  12      382.12      371.00     29.78 o
   1   3  12     1083.59     1096.25     49.15 o
   2   3  12      151.81      211.38     23.08 o
   3   3  12       29.22       13.79     10.86 o
   4   3  12      525.97      556.86     38.86 o
   5   3  12      437.63      479.87     53.58 o
  -9   4  12       41.68       48.92     22.83 o
  -8   4  12        0.98       -4.66     12.11 o
  -7   4  12       48.10       57.30     20.03 o
  -6   4  12     1442.29     1408.85     74.54 o
  -5   4  12       15.07       21.43     14.44 o
  -4   4  12      308.59      319.10     29.12 o
  -3   4  12      130.67      106.30     17.70 o
  -2   4  12      607.97      643.64     36.97 o
   0   4  12        3.37       -2.97      8.88 o
   1   4  12       87.24      105.38     17.57 o
   2   4  12      344.10      354.45     31.13 o
   3   4  12       52.83       52.65     21.43 o
   4   4  12      219.32      191.01     35.87 o
  -9   5  12       13.70        4.19     14.91 o
  -8   5  12        0.74       -1.86     13.51 o
  -7   5  12       47.68       77.34     23.29 o
  -6   5  12      117.11      111.81     27.02 o
  -5   5  12      240.79      253.44     37.74 o
  -4   5  12       74.74       88.98     25.16 o
  -3   5  12        1.05        6.30      9.02 o
  -2   5  12       66.13       67.89     15.44 o
  -1   5  12       17.82       21.49     10.81 o
   0   5  12      357.96      332.73     31.45 o
   1   5  12      189.57      212.87     24.53 o
   2   5  12        0.71       18.64     15.84 o
   3   5  12       65.54       78.27     25.62 o
  -8   6  12      402.17      364.79     48.45 o
  -7   6  12       73.72       78.27     26.09 o
  -6   6  12      421.67      337.30     44.73 o
  -5   6  12       17.76        6.99     13.98 o
  -4   6  12      187.68      149.55     31.21 o
  -3   6  12       52.78       37.27     19.57 o
  -2   6  12      245.87      197.54     34.01 o
  -1   6  12      150.93      131.83     47.52 o
   0   6  12        1.06       -6.57      9.54 o
   1   6  12        1.44      -12.11     12.11 o
  -8   7  12       28.84       51.25     22.83 o
  -7   7  12      447.00      525.99     59.17 o
  -6   7  12      540.44      525.06     56.84 o
  -5   7  12       40.04       17.70     17.70 o
  -4   7  12      313.79      302.83     44.73 o
  -3   7  12      819.55      761.26     68.49 o
  -1   7  12       77.88       71.28     26.09 o
   0   7  12      239.88      209.65     39.60 o
  -6   8  12      331.85      324.26     47.52 o
  -5   8  12      288.67      360.60     49.38 o
  -4   8  12      428.39      484.06     56.84 o
  -3   8  12      356.35      361.53     49.85 o
   2  -9  13      197.58      204.99     42.40 o
   3  -9  13       58.21       47.05     25.62 o
   4  -9  13      529.79      550.85     43.60 o
   5  -9  13      130.12      111.66     27.49 o
   0  -8  13      199.26      255.77     44.73 o
   1  -8  13      163.43      147.22     35.87 o
   2  -8  13       63.79       66.62     26.56 o
   3  -8  13       19.42       15.82     12.65 o
   4  -8  13      335.32      330.37     32.77 o
   5  -8  13      214.66      212.42     38.44 o
   6  -8  13      121.39      109.95     30.75 o
   7  -8  13      240.16      241.33     42.86 o
  -2  -7  13       12.48       -4.19     15.84 o
  -1  -7  13       12.20      -10.25     16.77 o
   0  -7  13       15.75       43.79     22.83 o
   1  -7  13       22.20       22.86     12.73 o
   2  -7  13       17.32       11.73     11.52 o
   3  -7  13       55.92       31.93     13.01 o
   4  -7  13       17.13       18.21     12.53 o
   5  -7  13      125.77      144.01     22.40 o
   6  -7  13       87.25       86.66     27.49 o
   7  -7  13        5.24       20.03     19.57 o
  -3  -6  13      761.00      804.59     75.94 o
  -2  -6  13       49.70       67.09     25.16 o
  -1  -6  13      219.82      252.05     41.46 o
   0  -6  13     2042.87     2047.89     78.04 o
   1  -6  13      227.54      268.92     27.53 o
   2  -6  13       41.68       40.83     13.49 o
   3  -6  13      771.82      755.08     54.04 o
   4  -6  13     1048.45      975.02     45.79 o
   5  -6  13      189.56      215.24     36.81 o
   6  -6  13      113.67       97.37     27.95 o
   7  -6  13      418.85      368.98     51.25 o
   8  -6  13      344.49      362.46     50.78 o
  -4  -5  13      819.01      753.81     72.21 o
  -3  -5  13      603.26      601.00     61.96 o
  -2  -5  13        0.07       -7.45     13.98 o
  -1  -5  13     1750.40     1839.77    166.56 o
   0  -5  13     2406.98     2506.10     72.13 o
   1  -5  13      103.06       63.27     15.06 o
   2  -5  13     1722.83     1754.54     83.86 o
   3  -5  13     1980.74     2179.43     98.77 o
   4  -5  13      100.07       65.69     23.29 o
   5  -5  13      261.24      281.40     43.33 o
   6  -5  13      579.26      556.74     58.24 o
   7  -5  13      656.51      684.39     67.09 o
   8  -5  13       60.83       81.53     27.49 o
  -5  -4  13      118.78       83.86     28.42 o
  -4  -4  13      151.64      149.08     33.08 o
  -3  -4  13        5.61       10.25     16.31 o
  -2  -4  13       26.74       13.33     11.19 o
  -1  -4  13     1293.53     1329.88     81.53 o
   0  -4  13      526.03      553.94     53.11 o
   1  -4  13       22.33       22.83     16.77 o
   2  -4  13      670.09      720.27     53.11 o
   3  -4  13     1428.19     1403.72     75.94 o
   4  -4  13       75.01      122.06     28.89 o
   5  -4  13      185.76      170.52     33.54 o
   6  -4  13      596.14      580.50     60.57 o
   7  -4  13      754.95      741.23     68.95 o
   8  -4  13       20.39        2.80     18.64 o
  -6  -3  13        6.29       24.69     20.97 o
  -5  -3  13       92.11      101.10     27.95 o
  -4  -3  13       44.24      101.10     27.02 o
  -3  -3  13       15.98       16.77     15.37 o
  -2  -3  13      158.40      168.65     30.28 o
  -1  -3  13      189.47      225.02     33.54 o
   0  -3  13        9.83        6.52     14.44 o
   1  -3  13        7.34       18.64     14.44 o
   2  -3  13       19.28       14.91     13.98 o
   3  -3  13       26.71       35.41     17.70 o
   4  -3  13       14.06        5.12     13.98 o
   5  -3  13       34.49       72.68     25.16 o
   6  -3  13      192.03      180.30     35.41 o
   7  -3  13        4.25        3.73     16.31 o
  -4  -2  13     1345.20     1492.24     72.21 o
  -3  -2  13      139.99      147.22     28.42 o
  -2  -2  13     1783.36     1876.14     83.39 o
  -1  -2  13      344.00      358.27     42.40 o
   0  -2  13      158.80      179.83     31.21 o
   1  -2  13      754.06      693.24     60.57 o
   2  -2  13      123.78      151.88     29.35 o
   3  -2  13       62.40       76.87     22.83 o
   4  -2  13        9.64        0.00     13.98 o
   5  -2  13       44.15       38.20     19.57 o
   6  -2  13      416.08      389.02     49.85 o
   7  -2  13        0.05        1.86     17.24 o
  -7  -1  13       46.95       46.59     20.50 o
  -6  -1  13      247.58      288.85     38.20 o
  -5  -1  13      330.30      361.71     29.12 o
  -4  -1  13        9.30       10.25     13.04 o
  -3  -1  13        4.71        8.39     12.58 o
  -2  -1  13      541.76      492.45     49.38 o
  -1  -1  13       18.78       17.24     15.37 o
   0  -1  13      633.10      660.17     48.92 o
   1  -1  13       23.68       26.09     15.84 o
   2  -1  13     2153.40     2119.80     94.11 o
   3  -1  13      357.18      342.89     43.79 o
   4  -1  13      253.24      245.52     39.13 o
   5  -1  13      178.88      192.41     34.48 o
   6  -1  13      360.59      300.50     43.79 o
   7  -1  13       33.38       55.44     24.69 o
  -8   0  13      124.65      146.76     31.21 o
  -7   0  13        3.02       -6.06     13.98 o
  -6   0  13        6.22        6.99     13.98 o
  -5   0  13      512.39      516.38     34.89 o
  -4   0  13     1487.00     1473.77     49.96 o
  -3   0  13      196.91      190.13     26.79 o
  -2   0  13     3268.24     3243.19    173.08 o
  -1   0  13     2597.59     2483.66     99.70 o
   0   0  13       82.49       85.26     23.29 o
   1   0  13     2728.71     2620.16    104.83 o
   2   0  13     2563.93     2716.14    109.02 o
   3   0  13      190.35      228.75     36.34 o
   4   0  13      165.87      112.75     28.89 o
   5   0  13     1407.56     1463.82     80.60 o
   6   0  13      425.53      475.67     54.97 o
  -8   1  13        0.02       -2.80     13.51 o
  -7   1  13        0.24        2.80     13.04 o
  -6   1  13      189.92      156.07     28.42 o
  -5   1  13       14.00       15.07     13.74 o
  -4   1  13        2.66        7.22      9.02 o
  -3   1  13      353.33      315.77     26.99 o
  -2   1  13       83.93      106.68     17.01 o
  -1   1  13      188.87      203.60     21.81 o
   0   1  13       35.55       24.33     10.37 o
   1   1  13     1115.52      983.49     61.96 o
   2   1  13      510.52      496.64     51.71 o
   3   1  13      209.10      265.09     38.67 o
   4   1  13      388.88      389.48     47.05 o
   5   1  13      991.28      977.90     65.69 o
  -8   2  13      214.69      186.82     34.48 o
  -7   2  13       20.59       13.51     14.91 o
  -6   2  13      219.09      223.16     34.01 o
  -5   2  13       97.67       69.26     20.03 o
  -4   2  13      184.28      174.66     21.29 o
  -3   2  13       16.92       20.37      9.87 o
  -2   2  13       41.78       54.08     13.67 o
  -1   2  13      193.32      172.53     20.68 o
   0   2  13        6.04       12.41     10.04 o
   1   2  13        0.14       20.30     19.80 o
   2   2  13       13.67       13.40     10.37 o
   3   2  13       80.88       42.86     20.03 o
   4   2  13       17.03       -8.85     15.37 o
   5   2  13      356.14      383.43     47.52 o
  -8   3  13        7.44       13.51     16.77 o
  -7   3  13      122.04      140.23     28.42 o
  -6   3  13     1045.93      986.75     61.50 o
  -5   3  13      458.55      442.59     47.05 o
  -4   3  13       53.57       43.94     13.40 o
  -3   3  13     1257.87     1113.99     45.78 o
  -2   3  13      657.77      610.02     55.67 o
  -1   3  13       10.37       15.44     10.01 o
   0   3  13      258.01      278.60     40.07 o
   1   3  13     1999.84     2161.00     66.35 o
   2   3  13      108.34      126.89     19.60 o
   3   3  13      455.47      547.62     39.36 o
   4   3  13      349.31      360.91     32.57 o
  -8   4  13       27.54       34.01     20.03 o
  -7   4  13      803.80      767.79     57.30 o
  -6   4  13      316.14      233.41     36.81 o
  -5   4  13        8.69       23.76     15.84 o
  -4   4  13      520.76      521.99     37.22 o
  -3   4  13      194.85      210.41     24.53 o
  -2   4  13      574.39      532.97     57.07 o
  -1   4  13      246.32      292.31     52.41 o
   0   4  13     1437.70     1553.48     56.66 o
   1   4  13      517.18      492.26    129.52 o
   2   4  13      203.98      255.36     27.25 o
   3   4  13      463.09      645.72     62.90 o
  -8   5  13       18.80       17.24     17.24 o
  -7   5  13      132.44      128.12     28.42 o
  -6   5  13       79.00      117.40     27.95 o
  -5   5  13       60.17       68.02     22.36 o
  -4   5  13       54.32       51.71     20.50 o
  -3   5  13       96.59      133.66     21.23 o
  -2   5  13       85.36       85.14     17.57 o
  -1   5  13        1.37        1.86     14.91 o
   0   5  13      249.45      267.49     28.24 o
   1   5  13      588.42      642.31     43.14 o
  -7   6  13       25.22       12.11     16.77 o
  -6   6  13        1.84       10.25     14.44 o
  -5   6  13       14.22       13.51     18.64 o
  -4   6  13      269.54      321.93     44.73 o
  -3   6  13       70.24       61.03     23.29 o
  -2   6  13      156.39      167.06     24.05 o
  -1   6  13      155.22      162.62     23.68 o
   0   6  13        0.66        0.62     10.53 o
  -6   7  13        6.89       18.64     19.10 o
  -5   7  13       13.44       15.37     17.70 o
  -4   7  13        3.96       -6.99     13.04 o
  -3   7  13      368.49      360.13     48.45 o
   2  -8  14       30.07       -5.12     17.70 o
   3  -8  14      841.74      909.27     69.18 o
   4  -8  14      286.79      271.69     31.13 o
   5  -8  14       14.52        1.96     12.14 o
  -1  -7  14        2.36       -9.32     17.24 o
   0  -7  14       21.36       33.08     21.43 o
   1  -7  14        3.94       10.12     12.18 o
   2  -7  14       73.43       70.82     17.46 o
   3  -7  14       23.50       28.83     14.06 o
   4  -7  14       24.30       35.87     20.03 o
   5  -7  14        1.54      -10.72     14.44 o
   6  -7  14      203.73      222.23     40.53 o
  -2  -6  14        8.95       34.94     20.97 o
  -1  -6  14      628.24      607.99     64.76 o
   0  -6  14      157.93      163.39     22.88 o
   1  -6  14      360.93      401.27     61.50 o
   2  -6  14       74.47       79.67     23.76 o
   3  -6  14      316.92      304.69     43.79 o
   4  -6  14      230.08      216.17     39.60 o
   5  -6  14      100.29       90.38     27.95 o
   6  -6  14        0.16       -1.86     13.98 o
  -3  -5  14       94.76      109.95     32.15 o
  -2  -5  14      188.93      192.41     36.34 o
  -1  -5  14     1366.42     1412.11     74.08 o
   0  -5  14       92.21       94.11     24.69 o
   1  -5  14      125.12      157.94     31.21 o
   2  -5  14      494.45      411.85     48.92 o
   3  -5  14     1231.10     1219.23     73.61 o
   4  -5  14        5.33        6.06     16.31 o
   5  -5  14      302.40      348.02     47.99 o
   6  -5  14      470.16      479.87     56.37 o
  -2  -4  14      903.13     1051.05     63.36 o
  -1  -4  14     1091.48     1192.68     68.02 o
   0  -4  14        1.46      -11.18     11.18 o
   1  -4  14      224.93      264.63     39.60 o
   2  -4  14     1095.69     1150.75     69.42 o
   3  -4  14      685.13      791.55     58.24 o
   4  -4  14      233.15      180.30     34.94 o
   5  -4  14     1046.03      960.20     68.95 o
   6  -4  14      565.59      638.73     66.16 o
  -3  -3  14       14.64        9.32     13.98 o
  -2  -3  14      267.53      308.42     40.53 o
  -1  -3  14       81.76       94.11     24.23 o
   0  -3  14      254.80      297.70     41.00 o
   1  -3  14       34.66       30.28     17.70 o
   2  -3  14      725.08      659.70     61.03 o
   3  -3  14       14.27       -9.78     13.04 o
   4  -3  14      127.60      109.95     27.95 o
   5  -3  14       16.45      137.44     34.01 o
   6  -3  14      412.82      409.05     52.18 o
  -4  -2  14       12.35       13.04     15.37 o
  -3  -2  14       88.44       86.19     24.23 o
  -2  -2  14      111.53       80.13     23.29 o
  -1  -2  14       12.32       -1.86     12.58 o
   0  -2  14        8.73       15.84     15.84 o
   1  -2  14        0.36       -3.73     12.58 o
   2  -2  14       13.76       31.68     17.24 o
   3  -2  14       18.86       16.77     15.84 o
   4  -2  14        3.54        7.92     15.84 o
   5  -2  14       11.53        7.45     17.24 o
   6  -2  14       38.20       26.09     19.57 o
  -5  -1  14     1285.83     1282.59     71.75 o
  -4  -1  14       26.32       47.99     19.10 o
  -3  -1  14      769.32      851.18     57.77 o
  -2  -1  14     1708.73     1878.93     87.59 o
  -1  -1  14      116.48      141.63     29.35 o
   0  -1  14      447.11      525.99     53.58 o
   1  -1  14      316.76      368.52     45.19 o
   2  -1  14       73.69       87.59     25.62 o
   3  -1  14        7.04       31.21     18.64 o
   4  -1  14       35.45       35.87     20.03 o
   5  -1  14      181.85      201.26     38.20 o
   6  -1  14      266.74      236.67     41.93 o
  -7   0  14      394.58      369.45     45.19 o
  -6   0  14      831.10      893.11     58.70 o
  -5   0  14        3.31       -0.57      9.18 o
  -4   0  14      138.75      138.84     28.42 o
  -3   0  14     1137.54     1195.94     69.88 o
  -2   0  14     1267.89     1356.20     73.61 o
  -1   0  14       28.99       26.09     16.31 o
   0   0  14      376.32      318.20     42.86 o
   1   0  14     1801.21     1736.84     86.19 o
   2   0  14      422.88      512.48     54.51 o
   3   0  14      125.11      121.13     30.28 o
   4   0  14      557.74      603.33     61.03 o
   5   0  14      798.83      768.25     69.88 o
  -7   1  14       45.17       23.76     18.64 o
  -6   1  14      146.77      157.47     29.82 o
  -5   1  14       94.77       97.14     17.45 o
  -4   1  14      159.00      169.99     39.60 o
  -3   1  14     1097.49     1017.04     43.11 o
  -2   1  14      668.64      718.25     35.95 o
  -1   1  14       12.33        5.12     12.58 o
   0   1  14     1343.29     1296.10     73.61 o
   1   1  14     2188.66     2218.57    101.10 o
   2   1  14       41.76       93.64     26.56 o
   3   1  14      137.98      166.32     33.08 o
   4   1  14      711.71      763.13     68.95 o
  -7   2  14      116.98      111.81     27.49 o
  -6   2  14      378.30      311.21     41.46 o
  -5   2  14      172.82      176.84     22.85 o
  -4   2  14       12.63       -0.99      9.68 o
  -3   2  14        0.05        2.61      9.05 o
  -2   2  14       35.31       36.50     17.00 o
  -1   2  14       90.88       83.62     16.63 o
   0   2  14      511.75      481.68     66.16 o
   1   2  14      297.80      409.05     50.32 o
   2   2  14        2.61        0.00     15.37 o
   3   2  14      313.40      358.27     47.99 o
  -7   3  14      182.45      217.10     36.34 o
  -6   3  14      227.05      233.41     36.81 o
  -5   3  14       14.85       32.15     17.70 o
  -4   3  14      293.51      277.38     28.38 o
  -3   3  14      497.29      497.60     67.79 o
  -2   3  14       90.79       78.12     17.13 o
  -1   3  14      134.28      109.39     27.02 o
   0   3  14      131.28      106.57     18.77 o
   1   3  14      211.39      204.35     58.70 o
   2   3  14       24.46        7.81     11.52 o
  -7   4  14      423.57      503.16     55.44 o
  -6   4  14       80.10      118.34     28.42 o
  -5   4  14       98.44       97.37     26.09 o
  -4   4  14      908.55      958.01     45.37 o
  -3   4  14      470.39      492.47     37.71 o
  -2   4  14       53.71       60.10     20.97 o
  -1   4  14      621.35      658.94     43.80 o
   0   4  14     1831.13     1992.61     96.90 o
   1   4  14      218.36      252.14     58.00 o
  -6   5  14       10.53       15.84     17.70 o
  -5   5  14       91.05       68.02     24.69 o
  -4   5  14      412.96      342.89     46.12 o
  -3   5  14      325.14      307.03     31.61 o
  -2   5  14      830.34      747.29     66.16 o
  -1   5  14     1554.23     1698.95     62.92 o
   0   5  14      368.39      439.22     39.83 o
  -5   6  14        1.18        7.92     16.77 o
  -4   6  14       11.28        8.39     15.37 o
  -3   6  14        3.23       11.65     17.70 o
   2  -7  15      237.51      276.74     43.79 o
   3  -7  15       67.67       47.05     24.23 o
   0  -6  15        5.07      -13.51     14.44 o
   1  -6  15       52.93      105.76     30.28 o
   2  -6  15      156.29      126.72     31.21 o
   3  -6  15       40.52       50.78     22.36 o
   4  -6  15      240.43      183.56     37.74 o
   5  -6  15       89.71      128.59     34.48 o
  -1  -5  15      457.63      499.90     53.11 o
   0  -5  15        7.54        1.40     14.91 o
   1  -5  15      149.22      128.12     29.82 o
   2  -5  15      366.43      423.96     52.18 o
   3  -5  15      346.52      316.34     47.05 o
   4  -5  15       89.71       70.35     26.09 o
   5  -5  15       27.13       33.54     22.36 o
  -2  -4  15      390.24      413.24     48.92 o
  -1  -4  15      296.22      251.11     39.13 o
   0  -4  15       32.35       45.19     20.50 o
   1  -4  15      497.98      511.08     55.91 o
   2  -4  15      557.58      584.69     61.03 o
   3  -4  15       13.30        8.39     16.31 o
   4  -4  15      314.73      365.72     49.38 o
   5  -4  15      801.27      816.70     75.47 o
  -3  -3  15      408.18      448.65     50.32 o
  -2  -3  15     1399.94     1605.92     83.39 o
  -1  -3  15      246.34      232.01     37.74 o
   0  -3  15      287.38      285.12     41.93 o
   1  -3  15      459.80      556.27     58.70 o
   2  -3  15      311.84      308.42     43.79 o
   3  -3  15       29.37       51.25     21.43 o
   4  -3  15      316.49      358.73     48.92 o
   5  -3  15      473.96      578.63     63.83 o
  -4  -2  15      137.81      183.56     33.54 o
  -3  -2  15      190.48      192.41     34.94 o
  -2  -2  15        0.59      -13.51     13.51 o
  -1  -2  15      144.72      165.39     32.61 o
   0  -2  15        4.39        4.19     13.51 o
   1  -2  15       18.19       49.38     22.36 o
   2  -2  15        3.91      -13.51     13.51 o
   3  -2  15        6.96       -7.45     12.58 o
   4  -2  15      471.87      582.36     61.96 o
   5  -2  15      178.94      162.13     36.34 o
  -5  -1  15       58.27       57.30     24.69 o
  -4  -1  15      134.71      148.62     30.28 o
  -3  -1  15      743.17      719.33     64.29 o
  -2  -1  15       33.30        9.78     18.17 o
  -1  -1  15      137.13      105.29     28.42 o
   0  -1  15       19.91       19.10     18.17 o
   1  -1  15      176.59      235.27     38.67 o
   2  -1  15        0.59       -8.39     11.65 o
   3  -1  15       33.25       64.76     24.23 o
   4  -1  15        6.67       17.70     18.64 o
  -5   0  15       34.79       33.08     20.03 o
  -4   0  15     1091.75     1300.76     74.54 o
  -3   0  15      804.07      908.48     62.90 o
  -2   0  15      112.58      122.99     28.42 o
  -1   0  15      388.43      398.80     49.85 o
   0   0  15      548.62      563.26     57.77 o
   1   0  15      348.16      396.01     50.32 o
   2   0  15       89.72       80.60     25.16 o
   3   0  15      255.17      312.15     45.66 o
   4   0  15      273.79      322.40     47.05 o
  -6   1  15       40.70       52.18     22.83 o
  -5   1  15      151.56      139.30     32.61 o
  -4   1  15      877.53      821.83     60.10 o
  -3   1  15      181.03      194.28     35.41 o
  -2   1  15       10.75       64.76     22.36 o
  -1   1  15       24.44       25.16     18.64 o
   0   1  15     2062.11     2344.36    106.69 o
   1   1  15      292.67      319.60     46.12 o
   2   1  15      267.17      226.42     40.07 o
   3   1  15      144.28      145.82     32.15 o
  -6   2  15       81.53       54.51     20.97 o
  -5   2  15       11.34       28.04     13.67 o
  -4   2  15      256.76      243.52     26.96 o
  -3   2  15      207.96      203.64     27.25 o
  -2   2  15       52.46       46.59     21.43 o
  -1   2  15      449.94      431.41     51.71 o
   0   2  15      789.52      819.03     61.03 o
   1   2  15        2.00        6.99     16.31 o
   2   2  15      212.45      192.88     36.34 o
  -6   3  15        0.63       -8.39     14.91 o
  -5   3  15        5.10        2.33     15.37 o
  -4   3  15       20.42       32.23     14.45 o
  -3   3  15      119.37      137.49     21.86 o
  -2   3  15        9.81       29.72     16.54 o
  -1   3  15       30.39       20.59     17.00 o
   0   3  15       21.85       36.34     20.97 o
   1   3  15      190.77      251.58     41.93 o
  -5   4  15      508.99      562.33     59.17 o
  -4   4  15      351.69      390.71     37.27 o
  -3   4  15        8.54       20.26     12.51 o
  -2   4  15      441.91      495.08     39.10 o
  -1   4  15      411.72      414.76     35.41 o
   1  -5  16       13.81       33.08     20.97 o
   2  -5  16        5.55       15.84     19.10 o
  -1  -4  16       34.20        8.85     17.70 o
   0  -4  16       75.39       80.60     25.62 o
   2  -4  16      428.11      331.71     47.99 o
   3  -4  16        0.49       -6.06     14.91 o
  -2  -3  16       94.78      136.04     32.61 o
  -1  -3  16       32.32       62.90     23.76 o
   0  -3  16      358.58      394.61     50.32 o
   1  -3  16      691.13      671.35     66.16 o
   2  -3  16      165.48      154.21     34.48 o
   3  -3  16      271.95      275.34     44.73 o
  -3  -2  16      143.37      172.38     34.48 o
  -2  -2  16       17.67       37.27     20.97 o
  -1  -2  16       65.34       89.92     26.09 o
   0  -2  16       98.85       94.11     27.49 o
   1  -2  16      165.42      202.20     38.20 o
   2  -2  16      243.53      320.07     47.52 o
   3  -2  16      229.89      227.35     40.53 o
  -3  -1  16       34.78       31.68     21.90 o
  -2  -1  16       20.73       41.00     20.03 o
  -1  -1  16        3.19        0.00     15.84 o
   0  -1  16       51.47       17.70     17.70 o
   1  -1  16       85.16       53.11     21.90 o
   2  -1  16       28.70       46.12     22.83 o
   3  -1  16        0.65        7.92     18.17 o
  -4   0  16      520.18      544.16     59.17 o
  -3   0  16      204.98      129.05     31.68 o
  -2   0  16        4.01       -0.47     16.31 o
  -1   0  16      526.94      481.26     56.37 o
   0   0  16      214.33      200.33     37.74 o
   1   0  16       90.43       88.52     27.02 o
   2   0  16        2.84        6.99     15.84 o
  -4   1  16      581.21      531.11     58.24 o
  -3   1  16       22.40       20.97     18.64 o
  -2   1  16      286.67      324.26     47.52 o
  -1   1  16      107.74       78.74     25.62 o
   0   1  16      513.75      554.41     61.03 o
   1   1  16        6.04       20.03     18.64 o
  -3   2  16        7.88       -3.73     16.77 o
  -2   2  16       75.17       84.79     26.56 o
  -1   2  16      222.22      277.67     45.66 o
   0   2  16      109.07      113.68     31.68 o
 
